# Supplementary material for: Uropathogenic Escherichia coli Releases Extracellular Vesicles That Are Associated with RNA
Source: PLoS One. 2016 Aug 8;11(8):e0160440. doi: 10.1371/journal.pone.0160440 (PMC4976981; doi:10.1371/journal.pone.0160440)
Supplement: S1 Table — Matched sequencing reads listed by annotated gene feature in each biological sample. Columns with reads (K-S) are split into libraries, small (<50nt), med (50-200nt), large (>200nt) by replicate and also presented as the sum of these (columns M, P, S). (XLSX) [file pone.0160440.s002.xlsx]

## Sheet: Sheet1
Probe	PAI	Genomic position Start	Genomic position End	Strand	Feature	ID	Description	type	function	CB0501.small.bam	CB0509.small.bam	small sum	CB0501.med.bam	CB0509.med.bam	medium sum	CB0503.large.bam	CB0511.large.bam	large sum
23S_rRNA		2734223	2737124	-	23S_rRNA	EBESCG00000049525	23S ribosomal RNA [Source:RNAMMER]	rRNA	23S	265215	32318	297533	457267	786470	1243737	7222409	15700856	22923265
23S_rRNA		4420937	4423838	+	23S_rRNA	EBESCG00000049525	23S ribosomal RNA [Source:RNAMMER]	rRNA	23S	254319	27122	281441	390685	680079	1070764	7128669	15488329	22616998
23S_rRNA		4243382	4246283	+	23S_rRNA	EBESCG00000049525	23S ribosomal RNA [Source:RNAMMER]	rRNA	23S	254654	26999	281653	390326	680456	1070782	7123424	15485774	22609198
23S_rRNA		229829	232730	+	23S_rRNA	EBESCG00000049525	23S ribosomal RNA [Source:RNAMMER]	rRNA	23S	254599	26792	281391	381984	674958	1056942	7092940	15404787	22497727
23S_rRNA		3533604	3536506	-	23S_rRNA	EBESCG00000049525	23S ribosomal RNA [Source:RNAMMER]	rRNA	23S	264388	32211	296599	456381	781897	1238278	6657936	14772659	21430595
23S_rRNA		4127496	4130397	+	23S_rRNA	EBESCG00000049525	23S ribosomal RNA [Source:RNAMMER]	rRNA	23S	245913	26453	272366	370164	661659	1031823	5328735	11283620	16612355
23S_rRNA		4380766	4383667	+	23S_rRNA	EBESCG00000049525	23S ribosomal RNA [Source:RNAMMER]	rRNA	23S	235444	25986	261430	337218	577876	915094	5341744	9453136	14794880
16S_rRNA		3536868	3538397	-	16S_rRNA	EBESCG00000049540	16S ribosomal RNA [Source:RNAMMER]	rRNA	16S	121446	11639	133085	414953	302418	717371	11467857	6246127	17713984
16S_rRNA		4241399	4242928	+	16S_rRNA	EBESCG00000049540	16S ribosomal RNA [Source:RNAMMER]	rRNA	16S	115664	9367	125031	354759	254922	609681	10514292	5756464	16270756
16S_rRNA		227938	229467	+	16S_rRNA	EBESCG00000049540	16S ribosomal RNA [Source:RNAMMER]	rRNA	16S	114618	9203	123821	356633	253312	609945	10507915	5745899	16253814
16S_rRNA		4419046	4420575	+	16S_rRNA	EBESCG00000049540	16S ribosomal RNA [Source:RNAMMER]	rRNA	16S	110758	8899	119657	269776	228940	498716	9578167	5239350	14817517
16S_rRNA		2737486	2739016	-	16S_rRNA	EBESCG00000049540	16S ribosomal RNA [Source:RNAMMER]	rRNA	16S	115474	11337	126811	341790	252773	594563	8823996	4806755	13630751
16S_rRNA		4125604	4127134	+	16S_rRNA	EBESCG00000049540	16S ribosomal RNA [Source:RNAMMER]	rRNA	16S	113270	8514	121784	232877	205727	438604	9125886	4590874	13716760
16S_rRNA		4378780	4380318	+	16S_rRNA	EBESCG00000049540	16S ribosomal RNA [Source:RNAMMER]	rRNA	16S	101511	7640	109151	210598	148024	358622	7080445	3508520	10588965
tmRNA		2763346	2763707	+	tmRNA	EBESCG00000049515	tmRNA [Source:RFAM-9.1;Acc:g.rfam_ac]	ncRNA		8296	1952	10248	18106	42538	60644	152081	81549	233630
ECP_1135		1189882	1190484	-	ECP_1135	EBESCG00000045548	Truncated integrase [Source:UniProtKB/TrEMBL;Acc:Q0TIT3]	coding		41	109	150	52	5615	5667	134	38763	38897
ECP_1185		1222887	1226369	+	ECP_1185	EBESCG00000047357	Host specificity protein J [Source:UniProtKB/TrEMBL;Acc:Q0TIN3]	coding		127	130	257	100	2518	2618	145	28712	28857
ECP_1141		1192766	1193551	-	ECP_1141	EBESCG00000046923	Bacteriophage recombination protein [Source:UniProtKB/TrEMBL;Acc:Q0TIS7]	coding		104	139	243	182	4110	4292	231	28088	28319
ECP_1180		1217917	1220484	+	ECP_1180	EBESCG00000045576	Minor tail protein H [Source:UniProtKB/TrEMBL;Acc:Q0TIN8]	coding		165	129	294	98	1821	1919	163	26690	26853
ECP_1136		1190474	1190710	-	ECP_1136	EBESCG00000048176	Excisionase [Source:UniProtKB/TrEMBL;Acc:Q0TIT2]	coding		32	52	84	31	2901	2932	76	22514	22590
ECP_1140		1192089	1192769	-	ECP_1140	EBESCG00000047216	Exonuclease [Source:UniProtKB/TrEMBL;Acc:Q0TIS8]	coding		114	160	274	184	3530	3714	176	21732	21908
ECP_1172		1213513	1214538	+	ECP_1172	EBESCG00000049058	Major coat protein [Source:UniProtKB/TrEMBL;Acc:Q0TIP6]	coding		94	95	189	57	1480	1537	189	20938	21127
ECP_1137		1190850	1191089	-	ECP_1137	EBESCG00000044908	Hypothetical phage protein [Source:UniProtKB/TrEMBL;Acc:Q0TIT1]	coding		11	49	60	33	1707	1740	55	19135	19190
ECP_1138		1191137	1191355	-	ECP_1138	EBESCG00000046228	Hypothetical phage protein [Source:UniProtKB/TrEMBL;Acc:Q0TIT0]	coding		42	91	133	41	1676	1717	60	18578	18638
ECP_1132		1187383	1187871	-	ECP_1132	EBESCG00000046916	Truncated integrase [Source:UniProtKB/TrEMBL;Acc:Q0TIT6]	coding		10	26	36	13	900	913	49	16990	17039
ECP_1142		1193557	1193853	-	ECP_1142	EBESCG00000047523	Host-nuclease inhibitor protein Gam [Source:UniProtKB/TrEMBL;Acc:Q0TIS6]	coding		98	127	225	164	3232	3396	212	16265	16477
ECP_1126		1181512	1182882	-	ECP_1126	EBESCG00000047220	Adenylosuccinate lyase [Source:UniProtKB/TrEMBL;Acc:Q0TIU2]	coding		38	66	104	24	1189	1213	92	15044	15136
ECP_1186		1226428	1228488	+	ECP_1186	EBESCG00000048663	Putative tail fiber protein [Source:UniProtKB/TrEMBL;Acc:Q0TIN2]	coding		31	42	73	29	900	929	38	14905	14943
ECP_1139		1191454	1191669	-	ECP_1139	EBESCG00000049254	Hypothetical phage protein [Source:UniProtKB/TrEMBL;Acc:Q0TIS9]	coding		17	19	36	25	1171	1196	50	13715	13765
ECP_1143		1193928	1194314	-	ECP_1143	EBESCG00000045114	Prophage Kil protein [Source:UniProtKB/TrEMBL;Acc:Q0TIS5]	coding		127	122	249	142	2376	2518	122	12998	13120
ECP_1177		1216330	1217070	+	ECP_1177	EBESCG00000047724	Major tail protein V [Source:UniProtKB/TrEMBL;Acc:Q0TIP1]	coding		64	54	118	66	906	972	99	12741	12840
ECP_0962		1022387	1023427	-	ECP_0962	EBESCG00000044848	Outer membrane protein A [Source:UniProtKB/TrEMBL;Acc:Q0TJA4]	coding	membrane protein	290	97	387	193	1854	2047	3941	12494	16435
mnmA		1183563	1184669	-	mnmA	EBESCG00000047244	tRNA-specific 2-thiouridylase mnmA [Source:UniProtKB/Swiss-Prot;Acc:Q0TIU0]	coding	tRNA modifier	77	71	148	55	1391	1446	62	11730	11792
ECP_1169		1210214	1211815	+	ECP_1169	EBESCG00000048550	Minor capsid protein B [Source:UniProtKB/TrEMBL;Acc:Q0TIP9]	coding		87	62	149	57	1266	1323	88	10681	10769
ECP_1167		1208089	1210014	+	ECP_1167	EBESCG00000045730	Terminase large subunit [Source:UniProtKB/TrEMBL;Acc:Q0TIQ1]	coding		51	41	92	41	1150	1191	51	10663	10714
ECP_1170		1211796	1213115	+	ECP_1170	EBESCG00000046387	Minor capsid protein C [Source:UniProtKB/TrEMBL;Acc:Q0TIP8]	coding		131	62	193	116	1409	1525	118	10218	10336
RNaseP_bact_a		3383746	3384122	-	RNaseP_bact_a	EBESCG00000049509	Bacterial RNase P class A [Source:RFAM-9.1;Acc:g.rfam_ac]	ncRNA		1369	105	1474	1392	2191	3583	21108	8867	29975
ECP_1175		1215352	1215930	+	ECP_1175	EBESCG00000045080	Minor tail protein Z [Source:UniProtKB/TrEMBL;Acc:Q0TIP3]	coding		27	24	51	29	946	975	39	8564	8603
ECP_1173		1214580	1214975	+	ECP_1173	EBESCG00000045837	DNA packaging protein FI [Source:UniProtKB/TrEMBL;Acc:Q0TIP5]	coding		56	46	102	50	622	672	55	8160	8215
ECP_1130		1185194	1185847	-	ECP_1130	EBESCG00000047865	Pseudouridine synthase [Source:UniProtKB/TrEMBL;Acc:Q0TIT8]	coding		11	28	39	9	511	520	30	7785	7815
ECP_1178		1217086	1217508	+	ECP_1178	EBESCG00000045828	Minor tail protein G [Source:UniProtKB/TrEMBL;Acc:Q0TIP0]	coding		55	35	90	70	620	690	55	7761	7816
ECP_1184		1222155	1222826	+	ECP_1184	EBESCG00000045314	Tail assembly protein I [Source:UniProtKB/TrEMBL;Acc:Q0TIN4]	coding		36	40	76	35	726	761	35	7652	7687
ECP_1124		1179211	1180671	-	ECP_1124	EBESCG00000046732	Sensor protein [Source:UniProtKB/TrEMBL;Acc:Q0TIU4]	coding		31	30	61	23	742	765	49	7473	7522
ECP_1127		1182886	1183533	-	ECP_1127	EBESCG00000046200	Putative uncharacterized protein [Source:UniProtKB/TrEMBL;Acc:Q0TIU1]	coding	uncharacterized	21	32	53	21	578	599	30	6933	6963
ECP_1183		1221514	1222257	+	ECP_1183	EBESCG00000047104	Tail assembly protein K [Source:UniProtKB/TrEMBL;Acc:Q0TIN5]	coding		43	42	85	36	909	945	27	6726	6753
ECP_1176		1215927	1216322	+	ECP_1176	EBESCG00000048008	Minor tail protein U [Source:UniProtKB/TrEMBL;Acc:Q0TIP2]	coding		54	54	108	50	1254	1304	27	6684	6711
ECP_1182		1220810	1221508	+	ECP_1182	EBESCG00000048424	Minor tail protein L [Source:UniProtKB/TrEMBL;Acc:Q0TIN6]	coding		45	39	84	32	717	749	22	6430	6452
5S_rRNA		3533392	3533506	-	5S_rRNA	EBESCG00000049534	5S ribosomal RNA [Source:RNAMMER]	rRNA	5S	9648	543	10191	37218	70196	107414	30442	6083	36525
ECP_1174		1214987	1215340	+	ECP_1174	EBESCG00000046248	Tail attachment protein minor capsid protein FII [Source:UniProtKB/TrEMBL;Acc:Q0TIP4]	coding		32	17	49	27	305	332	42	5578	5620
ECP_1125		1180671	1181342	-	ECP_1125	EBESCG00000045453	Transcriptional regulatory protein PhoP [Source:UniProtKB/TrEMBL;Acc:Q0TIU3]	coding		15	18	33	17	672	689	24	5568	5592
nudJ		1184723	1185184	-	nudJ	EBESCG00000048109	Phosphatase nudJ [Source:UniProtKB/Swiss-Prot;Acc:Q0TIT9]	coding		5	8	13	10	266	276	46	5443	5489
5S_rRNA		3533147	3533261	-	5S_rRNA	EBESCG00000049534	5S ribosomal RNA [Source:RNAMMER]	rRNA	5S	8148	491	8639	37120	70023	107143	27100	5417	32517
ECP_1171		1213125	1213457	+	ECP_1171	EBESCG00000044959	Major capsid protein D [Source:UniProtKB/TrEMBL;Acc:Q0TIP7]	coding		28	33	61	26	514	540	33	5309	5342
ECP_1179		1217490	1217924	+	ECP_1179	EBESCG00000048371	Minor tail protein T [Source:UniProtKB/TrEMBL;Acc:Q0TIN9]	coding		50	28	78	53	486	539	37	5220	5257
ECP_0922		972555	974228	+	ECP_0922	EBESCG00000046989	30S ribosomal protein S1 [Source:UniProtKB/TrEMBL;Acc:Q0TJE2]	coding	ribosomal protein	87	45	132	110	913	1023	261	5111	5372
groL		4601497	4603143	+	groL	EBESCG00000047572	60 kDa chaperonin [Source:UniProtKB/Swiss-Prot;Acc:Q0T9P8]	coding		35	29	64	65	713	778	1821	4936	6757
ECP_1087		1142817	1144058	+	ECP_1087	EBESCG00000048765	3-oxoacyl-[acyl-carrier-protein] synthase II [Source:UniProtKB/TrEMBL;Acc:Q0TIX9]	coding		56	70	126	101	1205	1306	78	4830	4908
CsrB		2917563	2917922	-	CsrB	EBESCG00000049483	CsrB/RsmB RNA family [Source:RFAM-9.1;Acc:g.rfam_ac]	ncRNA		71	10	81	215	309	524	2927	4535	7462
ECP_1123		1178014	1179144	-	ECP_1123	EBESCG00000047803	Putative uncharacterized protein [Source:UniProtKB/TrEMBL;Acc:Q0TIU5]	coding	uncharacterized	32	36	68	32	470	502	44	4390	4434
6S		3073845	3074028	+	6S	EBESCG00000049495	6S / SsrS RNA [Source:RFAM-9.1;Acc:g.rfam_ac]	ncRNA		3718	374	4092	3045	629	3674	3277	4388	7665
fusA		3583036	3585150	-	fusA	EBESCG00000045178	Elongation factor G [Source:UniProtKB/Swiss-Prot;Acc:Q0TCB9]	coding		67	47	114	76	768	844	279	4348	4627
recA		2799590	2800651	-	recA	EBESCG00000045279	Protein recA [Source:UniProtKB/Swiss-Prot;Acc:Q0TEI1]	coding		81	55	136	95	1255	1350	141	4334	4475
ECP_2904		3073905	3074651	+	ECP_2904	EBESCG00000049377	Putative 5-formyltetrahydrofolate cyclo-ligase-family protein [Source:UniProtKB/TrEMBL;Acc:Q0TDU1]	coding		2353	110	2463	3039	568	3607	3267	4320	7587
ECP_3388		3552416	3553747	-	ECP_3388	EBESCG00000046620	Preprotein translocase subunit secY [Source:UniProtKB/TrEMBL;Acc:Q0TCG1]	coding		65	37	102	97	671	768	157	4199	4356
ECP_2595		2739465	2742038	-	ECP_2595	EBESCG00000046513	ClpB protein [Source:UniProtKB/TrEMBL;Acc:Q0TEP5]	coding		76	44	120	55	631	686	86	4153	4239
ECP_1080		1137673	1138194	+	ECP_1080	EBESCG00000046171	Putative uncharacterized protein [Source:UniProtKB/TrEMBL;Acc:Q0TIY6]	coding	uncharacterized	29	22	51	31	457	488	105	4146	4251
ECP_0914		961831	964113	-	ECP_0914	EBESCG00000044866	Formate acetyltransferase 1 [Source:UniProtKB/TrEMBL;Acc:Q0TJF0]	coding		5	26	31	13	533	546	281	4144	4425
ECP_1133		1188067	1188846	-	ECP_1133	EBESCG00000046557	Putative IS100 transposase [Source:UniProtKB/TrEMBL;Acc:Q0TCC5]	coding	transposase	5	4	9	11	149	160	16	4099	4115
ECP_1134		1188846	1189868	-	ECP_1134	EBESCG00000047726	Putative transposase [Source:UniProtKB/TrEMBL;Acc:Q0T926]	coding	transposase	9	10	19	7	171	178	15	4033	4048
ECP_3827	PAI I	3993570	3996644	+	ECP_3827	EBESCG00000046285	Hemolysin A [Source:UniProtKB/TrEMBL;Acc:Q0TB81]	coding		14	6	20	4	306	310	360	3843	4203
dnaK		12227	14143	+	dnaK	EBESCG00000048340	Chaperone protein dnaK [Source:UniProtKB/Swiss-Prot;Acc:Q0TLX5]	coding	chaperone	17	36	53	16	539	555	128	3521	3649
ECP_1166		1207569	1208114	+	ECP_1166	EBESCG00000048595	Terminase small subunit [Source:UniProtKB/TrEMBL;Acc:Q0TIQ2]	coding		17	30	47	16	589	605	13	3521	3534
rpoA		3549690	3550679	-	rpoA	EBESCG00000046201	DNA-directed RNA polymerase subunit alpha [Source:UniProtKB/Swiss-Prot;Acc:Q0TCG6]	coding	RNA polymerase	71	47	118	50	542	592	100	3385	3485
potA		1175353	1176489	-	potA	EBESCG00000045083	Spermidine/putrescine import ATP-binding protein potA [Source:UniProtKB/Swiss-Prot;Acc:Q0TIU8]	coding		9	15	24	10	237	247	18	3288	3306
ECP_1117		1172678	1173724	-	ECP_1117	EBESCG00000045988	Spermidine/putrescine-binding periplasmic protein [Source:UniProtKB/TrEMBL;Acc:Q0TIV1]	coding		17	15	32	26	338	364	53	3255	3308
rplB		3560193	3561014	-	rplB	EBESCG00000045905	50S ribosomal protein L2 [Source:UniProtKB/Swiss-Prot;Acc:Q0TCE4]	coding	ribosomal protein	49	10	59	51	229	280	93	3127	3220
ECP_2774		2917767	2917907	-	ECP_2774	EBESCG00000048494	Putative uncharacterized protein [Source:UniProtKB/TrEMBL;Acc:Q0TE66]	coding	uncharacterized	49	5	54	175	206	381	1896	3116	5012
acpP		1142494	1142730	+	acpP	EBESCG00000045368	Acyl carrier protein [Source:UniProtKB/Swiss-Prot;Acc:Q0TIY0]	coding		77	53	130	108	2085	2193	205	3061	3266
ECP_1181		1220481	1220810	+	ECP_1181	EBESCG00000045570	Minor tail protein M [Source:UniProtKB/TrEMBL;Acc:Q0TIN7]	coding		15	9	24	31	382	413	19	3024	3043
ECP_4555	PAI II	4763630	4766704	-	ECP_4555	EBESCG00000048007	Hemolysin A [Source:UniProtKB/TrEMBL;Acc:Q0T988]	coding		19	2	21	20	269	289	396	2807	3203
rplE		3556549	3557088	-	rplE	EBESCG00000046682	50S ribosomal protein L5 [Source:UniProtKB/Swiss-Prot;Acc:Q0TCF3]	coding	ribosomal protein	34	20	54	33	280	313	55	2803	2858
ECP_1148		1197162	1197707	+	ECP_1148	EBESCG00000045638	Bacteriophage regulatory protein CII [Source:UniProtKB/TrEMBL;Acc:Q0TIS0]	coding		16	13	29	12	422	434	45	2763	2808
ECP_2995	PAI V	3157431	3158453	+	ECP_2995	EBESCG00000048656	Putative transposase [Source:UniProtKB/TrEMBL;Acc:Q0T926]	coding	transposase	8	12	20	5	161	166	11	2713	2724
ECP_1274		1301709	1305452	+	ECP_1274	EBESCG00000045557	Respiratory nitrate reductase 1 alpha chain [Source:UniProtKB/TrEMBL;Acc:Q0TIE4]	coding		10	34	44	7	391	398	45	2684	2729
ECP_3841	PAI I	4011116	4012138	+	ECP_3841	EBESCG00000044966	Putative transposase [Source:UniProtKB/TrEMBL;Acc:Q0T926]	coding	transposase	10	19	29	9	193	202	10	2684	2694
ECP_1163		1206291	1206617	+	ECP_1163	EBESCG00000046769	TonB-like membrane protein [Source:UniProtKB/TrEMBL;Acc:Q0TIQ5]	coding	membrane protein	5	14	19	2	481	483	22	2630	2652
ECP_4123		4305189	4305689	+	ECP_4123	EBESCG00000048145	Periplasmic repressor of cpx regulon by interaction with CpxA, rescue from transitory stresses [Source:UniProtKB/TrEMBL;Acc:Q0TAF0]	coding		22	9	31	50	739	789	356	2628	2984
ECP_0276	PAI III	296525	297547	+	ECP_0276	EBESCG00000048617	Putative transposase [Source:UniProtKB/TrEMBL;Acc:Q0T926]	coding	transposase	8	7	15	4	168	172	14	2613	2627
ECP_4617	PAI II	4822701	4823723	-	ECP_4617	EBESCG00000044916	Putative transposase [Source:UniProtKB/TrEMBL;Acc:Q0T926]	coding	transposase	4	15	19	4	140	144	6	2605	2611
ECP_3423		3575271	3576293	+	ECP_3423	EBESCG00000047303	Putative transposase [Source:UniProtKB/TrEMBL;Acc:Q0T926]	coding	transposase	8	12	20	3	162	165	15	2596	2611
tuf1		3581781	3582965	-	tuf1	EBESCG00000046029	Elongation factor Tu 1 [Source:UniProtKB/Swiss-Prot;Acc:Q0TCC0]	coding		70	34	104	41	452	493	234	2560	2794
ECP_0828		866059	866574	+	ECP_0828	EBESCG00000045035	Outer membrane protein X [Source:UniProtKB/TrEMBL;Acc:Q0TJN4]	coding	membrane protein	42	24	66	27	452	479	256	2507	2763
sulA		1023783	1024292	-	sulA	EBESCG00000045829	Cell division inhibitor sulA [Source:UniProtKB/Swiss-Prot;Acc:Q0TJA2]	coding	cell division	16	13	29	14	425	439	32	2495	2527
rpsC		3558832	3559533	-	rpsC	EBESCG00000048364	30S ribosomal protein S3 [Source:UniProtKB/Swiss-Prot;Acc:Q0TCE7]	coding	ribosomal protein	46	16	62	59	416	475	91	2395	2486
grcA		2721300	2721683	-	grcA	EBESCG00000047534	Autonomous glycyl radical cofactor [Source:UniProtKB/Swiss-Prot;Acc:Q0TEQ9]	coding		8	13	21	13	652	665	74	2320	2394
tuf2		4387902	4389086	+	tuf2	EBESCG00000048645	Elongation factor Tu 2 [Source:UniProtKB/Swiss-Prot;Acc:Q0TA85]	coding		85	41	126	48	429	477	225	2311	2536
ECP_1287		1318236	1320911	-	ECP_1287	EBESCG00000045241	Aldehyde-alcohol dehydrogenase [Source:UniProtKB/TrEMBL;Acc:Q0TID1]	coding	dehydrogenase	5	20	25	6	383	389	87	2300	2387
ECP_0277	PAI III	297547	298326	+	ECP_0277	EBESCG00000047954	Putative IS100 transposase [Source:UniProtKB/TrEMBL;Acc:Q0TCC5]	coding	transposase	8	1	9	3	128	131	12	2294	2306
rpsN		3556229	3556534	-	rpsN	EBESCG00000045224	30S ribosomal protein S14 [Source:UniProtKB/Swiss-Prot;Acc:Q0TCF4]	coding	ribosomal protein	13	16	29	6	211	217	46	2279	2325
ECP_1188		1228776	1229069	+	ECP_1188	EBESCG00000047527	Putative uncharacterized protein [Source:UniProtKB/TrEMBL;Acc:Q0TIN0]	coding	uncharacterized	6	7	13	0	102	102	6	2277	2283
ECP_3842	PAI I	4012135	4012917	+	ECP_3842	EBESCG00000046203	Putative transposase [Source:UniProtKB/TrEMBL;Acc:Q0T927]	coding	transposase	5	7	12	5	114	119	9	2276	2285
rpsD		3550705	3551325	-	rpsD	EBESCG00000046874	30S ribosomal protein S4 [Source:UniProtKB/Swiss-Prot;Acc:Q0TCG5]	coding	ribosomal protein	29	12	41	45	250	295	69	2222	2291
ECP_4616	PAI II	4821922	4822704	-	ECP_4616	EBESCG00000045495	Putative transposase [Source:UniProtKB/TrEMBL;Acc:Q0T927]	coding	transposase	4	7	11	3	109	112	11	2222	2233
ECP_2996	PAI V	3158453	3159232	+	ECP_2996	EBESCG00000047911	Putative IS100 transposase [Source:UniProtKB/TrEMBL;Acc:Q0TCC5]	coding	transposase	3	3	6	4	127	131	12	2207	2219
ECP_2599		2745018	2745359	+	ECP_2599	EBESCG00000048597	Putative sigma 54 modulation protein [Source:UniProtKB/TrEMBL;Acc:Q0TEP1]	coding		17	13	30	38	317	355	1257	2199	3456
CsrC		4256731	4256984	+	CsrC	EBESCG00000049506	CsrC RNA family [Source:RFAM-9.1;Acc:g.rfam_ac]	ncRNA		95	17	112	332	2154	2486	660	2192	2852
ECP_3424		3576293	3577072	+	ECP_3424	EBESCG00000046781	Putative IS100 transposase [Source:UniProtKB/TrEMBL;Acc:Q0TCC5]	coding	transposase	9	9	18	1	136	137	11	2184	2195
ECP_1168		1210011	1210217	+	ECP_1168	EBESCG00000046505	Head-to-tail joining protein W [Source:UniProtKB/TrEMBL;Acc:Q0TIQ0]	coding		17	20	37	14	456	470	13	2174	2187
ECP_1161		1205024	1205485	+	ECP_1161	EBESCG00000046269	Endopeptidase [Source:UniProtKB/TrEMBL;Acc:Q0TIQ7]	coding		8	11	19	3	157	160	16	2163	2179
ECP_1160		1204530	1205027	+	ECP_1160	EBESCG00000046041	Lysozyme [Source:UniProtKB/TrEMBL;Acc:Q0TIQ8]	coding		5	5	10	2	179	181	10	2151	2161
rpsB		194347	195072	+	rpsB	EBESCG00000045091	30S ribosomal protein S2 [Source:UniProtKB/Swiss-Prot;Acc:Q0TLG4]	coding	ribosomal protein	30	11	41	38	328	366	198	2144	2342
rpsE		3554376	3554879	-	rpsE	EBESCG00000046068	30S ribosomal protein S5 [Source:UniProtKB/Swiss-Prot;Acc:Q0TCF8]	coding	ribosomal protein	30	26	56	9	189	198	50	2111	2161
ECP_2258		2348670	2349797	-	ECP_2258	EBESCG00000046807	Outer membrane protein C [Source:UniProtKB/TrEMBL;Acc:Q0TFM5]	coding	membrane protein	31	9	40	24	293	317	564	2107	2671
ECP_1255		1283966	1284913	-	ECP_1255	EBESCG00000048919	Ribose-phosphate pyrophosphokinase [Source:UniProtKB/TrEMBL;Acc:Q0TIG3]	coding	kinase	16	10	26	19	207	226	23	2106	2129
ECP_1187		1228485	1228763	+	ECP_1187	EBESCG00000047119	Putative uncharacterized protein [Source:UniProtKB/TrEMBL;Acc:Q0TIN1]	coding	uncharacterized	0	4	4	2	194	196	9	2103	2112
rplO		3553755	3554189	-	rplO	EBESCG00000048628	50S ribosomal protein L15 [Source:UniProtKB/Swiss-Prot;Acc:Q0TCG0]	coding	ribosomal protein	48	20	68	30	220	250	98	2070	2168
ECP_3774	PAI I	3956580	3957602	-	ECP_3774	EBESCG00000046003	Putative transposase [Source:UniProtKB/TrEMBL;Acc:Q0TBD4]	coding	transposase	4	8	12	5	125	130	12	2056	2068
ECP_1284		1315144	1315557	-	ECP_1284	EBESCG00000045328	DNA-binding protein H-NS [Source:UniProtKB/TrEMBL;Acc:Q0TID4]	coding		35	29	64	128	1382	1510	392	2053	2445
ECP_2025		2097976	2098998	-	ECP_2025	EBESCG00000045553	Transposase for insertion sequence IS100 [Source:UniProtKB/TrEMBL;Acc:Q0TGA5]	coding	transposase	5	5	10	2	135	137	6	1989	1995
ECP_1149		1197704	1198723	+	ECP_1149	EBESCG00000046933	Replication protein O [Source:UniProtKB/TrEMBL;Acc:Q0TIR9]	coding		14	11	25	11	245	256	14	1980	1994
ECP_3773	PAI I	3955801	3956583	-	ECP_3773	EBESCG00000048823	Putative transposase [Source:UniProtKB/TrEMBL;Acc:Q0T927]	coding	transposase	2	8	10	5	105	110	6	1976	1982
rplC		3561947	3562576	-	rplC	EBESCG00000048012	50S ribosomal protein L3 [Source:UniProtKB/Swiss-Prot;Acc:Q0TCE1]	coding	ribosomal protein	47	16	63	87	379	466	59	1972	2031
ECP_1119		1174512	1175369	-	ECP_1119	EBESCG00000045286	Spermidine/putrescine transport system permease protein PotB [Source:UniProtKB/TrEMBL;Acc:Q0TIU9]	coding		13	7	20	16	231	247	12	1972	1984
ECP_2703		2841293	2842072	-	ECP_2703	EBESCG00000046451	Putative IS100 transposase [Source:UniProtKB/TrEMBL;Acc:Q0TCC5]	coding	transposase	9	10	19	8	118	126	3	1876	1879
rplJ		4391833	4392330	+	rplJ	EBESCG00000048222	50S ribosomal protein L10 [Source:UniProtKB/Swiss-Prot;Acc:Q0TA80]	coding	ribosomal protein	30	10	40	46	298	344	46	1861	1907
rplF		3555257	3555790	-	rplF	EBESCG00000047127	50S ribosomal protein L6 [Source:UniProtKB/Swiss-Prot;Acc:Q0TCF6]	coding	ribosomal protein	20	16	36	24	125	149	39	1857	1896
ibpA		4051505	4051918	-	ibpA	EBESCG00000048884	Small heat shock protein ibpA [Source:UniProtKB/Swiss-Prot;Acc:Q0TB20]	coding		10	4	14	22	317	339	18	1773	1791
infB		3423792	3426464	-	infB	EBESCG00000046516	Translation initiation factor IF-2 [Source:UniProtKB/Swiss-Prot;Acc:Q0TCU1]	coding		29	15	44	37	278	315	69	1763	1832
rpmF		1138246	1138419	+	rpmF	EBESCG00000048591	50S ribosomal protein L32 [Source:UniProtKB/Swiss-Prot;Acc:Q0TIY5]	coding	ribosomal protein	2	7	9	12	178	190	40	1755	1795
rpsS		3559898	3560176	-	rpsS	EBESCG00000049326	30S ribosomal protein S19 [Source:UniProtKB/Swiss-Prot;Acc:Q0TCE5]	coding	ribosomal protein	12	16	28	2	163	165	51	1750	1801
rplV		3559551	3559883	-	rplV	EBESCG00000049043	50S ribosomal protein L22 [Source:UniProtKB/Swiss-Prot;Acc:Q0TCE6]	coding	ribosomal protein	13	11	24	16	201	217	61	1715	1776
ECP_1147		1196910	1197137	+	ECP_1147	EBESCG00000048140	Putative uncharacterized protein [Source:UniProtKB/TrEMBL;Acc:Q0TIS1]	coding	uncharacterized	3	7	10	9	169	178	28	1691	1719
gpmA		801676	802428	-	gpmA	EBESCG00000044943	2,3-bisphosphoglycerate-dependent phosphoglycerate mutase [Source:UniProtKB/Swiss-Prot;Acc:Q0TJU6]	coding		10	10	20	15	379	394	94	1679	1773
ECP_1144		1194610	1194987	-	ECP_1144	EBESCG00000048017	Hypothetical phage associated protein [Source:UniProtKB/TrEMBL;Acc:Q0TIS4]	coding		2	0	2	2	46	48	28	1661	1689
rplW		3561032	3561334	-	rplW	EBESCG00000047751	50S ribosomal protein L23 [Source:UniProtKB/Swiss-Prot;Acc:Q0TCE3]	coding	ribosomal protein	21	12	33	15	270	285	53	1622	1675
rplM		3479822	3480250	-	rplM	EBESCG00000046856	50S ribosomal protein L13 [Source:UniProtKB/Swiss-Prot;Acc:Q0TCN5]	coding	ribosomal protein	14	8	22	14	179	193	61	1611	1672
rpsK		3551359	3551748	-	rpsK	EBESCG00000046858	30S ribosomal protein S11 [Source:UniProtKB/Swiss-Prot;Acc:Q0TCG4]	coding	ribosomal protein	19	14	33	26	332	358	30	1608	1638
rplL		4392397	4392762	+	rplL	EBESCG00000049211	50S ribosomal protein L7/L12 [Source:UniProtKB/Swiss-Prot;Acc:Q0TA79]	coding	ribosomal protein	42	22	64	72	416	488	75	1598	1673
rplA		4390837	4391541	+	rplA	EBESCG00000045968	50S ribosomal protein L1 [Source:UniProtKB/Swiss-Prot;Acc:Q0TA81]	coding	ribosomal protein	23	11	34	65	261	326	73	1598	1671
ECP_0314	PAI III	334467	336431	+	ECP_0314	EBESCG00000047785	TonB-dependent receptor [Source:UniProtKB/TrEMBL;Acc:Q0TL33]	coding	receptor	44	8	52	34	288	322	253	1595	1848
ECP_1624		1672382	1672618	+	ECP_1624	EBESCG00000047380	Major outer membrane lipoprotein [Source:UniProtKB/TrEMBL;Acc:Q0THF2]	coding	membrane protein	50	5	55	72	293	365	1506	1590	3096
ECP_1053		1112125	1112370	-	ECP_1053	EBESCG00000046293	DNA-damage-inducible protein I [Source:UniProtKB/TrEMBL;Acc:Q0TJ13]	coding		8	4	12	0	46	46	16	1577	1593
rplX		3557103	3557417	-	rplX	EBESCG00000047224	50S ribosomal protein L24 [Source:UniProtKB/Swiss-Prot;Acc:Q0TCF2]	coding	ribosomal protein	5	5	10	10	112	122	39	1567	1606
rplD		3561331	3561936	-	rplD	EBESCG00000047626	50S ribosomal protein L4 [Source:UniProtKB/Swiss-Prot;Acc:Q0TCE2]	coding	ribosomal protein	34	19	53	62	679	741	41	1534	1575
rplR		3554894	3555247	-	rplR	EBESCG00000046959	50S ribosomal protein L18 [Source:UniProtKB/Swiss-Prot;Acc:Q0TCF7]	coding	ribosomal protein	18	14	32	28	208	236	34	1518	1552
rpsH		3555803	3556195	-	rpsH	EBESCG00000047259	30S ribosomal protein S8 [Source:UniProtKB/Swiss-Prot;Acc:Q0TCF5]	coding	ribosomal protein	14	10	24	16	142	158	30	1443	1473
ECP_1727		1780180	1781175	+	ECP_1727	EBESCG00000045322	Glyceraldehyde 3-phosphate dehydrogenase A [Source:UniProtKB/TrEMBL;Acc:Q0TH49]	coding	dehydrogenase	8	2	10	12	159	171	168	1438	1606
ECP_1118		1173721	1174515	-	ECP_1118	EBESCG00000045663	Spermidine/putrescine transport system permease protein PotC [Source:UniProtKB/TrEMBL;Acc:Q0TIV0]	coding		4	11	15	10	166	176	7	1420	1427
rplP		3558409	3558819	-	rplP	EBESCG00000046631	50S ribosomal protein L16 [Source:UniProtKB/Swiss-Prot;Acc:Q0TCE8]	coding	ribosomal protein	38	16	54	26	145	171	74	1419	1493
ECP_1121		1176468	1176683	-	ECP_1121	EBESCG00000048220	Putative uncharacterized protein [Source:UniProtKB/TrEMBL;Acc:Q0TIU7]	coding	uncharacterized	0	2	2	2	89	91	5	1400	1405
ECP_1907		1946169	1946819	+	ECP_1907	EBESCG00000044800	Putative uncharacterized protein [Source:UniProtKB/TrEMBL;Acc:Q0TGM1]	coding	uncharacterized	6	1	7	17	198	215	110	1384	1494
htpG		562361	564235	+	htpG	EBESCG00000045380	Chaperone protein htpG [Source:UniProtKB/Swiss-Prot;Acc:Q0TKG8]	coding	chaperone	5	18	23	11	259	270	30	1365	1395
lpxC		107875	108792	+	lpxC	EBESCG00000049000	UDP-3-O-[3-hydroxymyristoyl] N-acetylglucosamine deacetylase [Source:UniProtKB/Swiss-Prot;Acc:Q0TLP3]	coding		17	23	40	28	239	267	95	1341	1436
ECP_0319	PAI III	339758	340537	+	ECP_0319	EBESCG00000048016	Insertion sequence ATP-binding protein [Source:UniProtKB/TrEMBL;Acc:Q0TL28]	coding		4	2	6	6	86	92	18	1303	1321
ECP_3887		4050965	4051399	-	ECP_3887	EBESCG00000045199	Heat shock protein [Source:UniProtKB/TrEMBL;Acc:Q0TB21]	coding		10	20	30	18	513	531	5	1291	1296
ECP_0897		936997	939273	+	ECP_0897	EBESCG00000048850	ATP-binding component of serine protease [Source:UniProtKB/TrEMBL;Acc:Q0TJG7]	coding		26	22	48	35	235	270	350	1267	1617
ECP_3265		3435448	3437382	-	ECP_3265	EBESCG00000045189	Cell division protein FtsH [Source:UniProtKB/TrEMBL;Acc:Q0TCT2]	coding	cell division	37	17	54	34	210	244	156	1250	1406
ECP_2707		2843660	2844346	-	ECP_2707	EBESCG00000046001	Putative transposase [Source:UniProtKB/TrEMBL;Acc:Q0TED3]	coding	transposase	4	6	10	5	81	86	4	1240	1244
rpsI		3479414	3479806	-	rpsI	EBESCG00000047021	30S ribosomal protein S9 [Source:UniProtKB/Swiss-Prot;Acc:Q0TCN6]	coding	ribosomal protein	40	15	55	31	234	265	41	1236	1277
rplN		3557428	3557799	-	rplN	EBESCG00000048046	50S ribosomal protein L14 [Source:UniProtKB/Swiss-Prot;Acc:Q0TCF1]	coding	ribosomal protein	42	8	50	19	263	282	13	1143	1156
ECP_1116		1172159	1172620	-	ECP_1116	EBESCG00000047364	Probable membrane protein YmfA [Source:UniProtKB/TrEMBL;Acc:Q0TIV2]	coding	membrane protein	0	3	3	5	95	100	0	1142	1142
rpsQ		3557964	3558218	-	rpsQ	EBESCG00000047223	30S ribosomal protein S17 [Source:UniProtKB/Swiss-Prot;Acc:Q0TCF0]	coding	ribosomal protein	28	6	34	39	365	404	70	1138	1208
ECP_2722		2861460	2862452	-	ECP_2722	EBESCG00000048048	RNA polymerase sigma factor [Source:UniProtKB/TrEMBL;Acc:Q0TEB8]	coding	RNA polymerase	30	9	39	32	197	229	326	1127	1453
clpX		524654	525928	+	clpX	EBESCG00000047304	ATP-dependent Clp protease ATP-binding subunit clpX [Source:UniProtKB/Swiss-Prot;Acc:Q0TKK3]	coding		22	15	37	29	123	152	148	1122	1270
rpsM		3551765	3552121	-	rpsM	EBESCG00000046526	30S ribosomal protein S13 [Source:UniProtKB/Swiss-Prot;Acc:Q0TCG3]	coding	ribosomal protein	13	8	21	31	282	313	47	1114	1161
ECP_2024		2097197	2097976	-	ECP_2024	EBESCG00000047034	Putative IS100 transposase [Source:UniProtKB/TrEMBL;Acc:Q0TGA6]	coding	transposase	4	4	8	3	82	85	3	1102	1105
GlmZ_SraJ		4169282	4169488	+	GlmZ_SraJ	EBESCG00000049480	GlmZ RNA activator of glmS mRNA [Source:RFAM-9.1;Acc:g.rfam_ac]	ncRNA		14	4	18	17	86	103	198	1088	1286
ECP_0500		526116	528470	+	ECP_0500	EBESCG00000045484	ATP-dependent protease La [Source:UniProtKB/TrEMBL;Acc:Q0TKK2]	coding		19	15	34	24	185	209	38	1083	1121
5S_rRNA		2734011	2734125	-	5S_rRNA	EBESCG00000049534	5S ribosomal RNA [Source:RNAMMER]	rRNA	5S	9652	620	10272	951	777	1728	4691	1053	5744
rimM		2753234	2753782	-	rimM	EBESCG00000048787	Ribosome maturation factor rimM [Source:UniProtKB/Swiss-Prot;Acc:Q0TEN1]	coding		6	6	12	6	59	65	11	1051	1062
trmD		2752436	2753203	-	trmD	EBESCG00000044996	tRNA (guanine-N(1)-)-methyltransferase [Source:UniProtKB/Swiss-Prot;Acc:Q0TEN2]	coding	tRNA modifier	31	8	39	26	118	144	30	1049	1079
rplU		3443443	3443754	-	rplU	EBESCG00000048816	50S ribosomal protein L21 [Source:UniProtKB/Swiss-Prot;Acc:Q0TCS4]	coding	ribosomal protein	15	4	19	20	82	102	88	1039	1127
ECP_4445		4654737	4655042	+	ECP_4445	EBESCG00000045311	30S ribosomal subunit protein S6 [Source:UniProtKB/TrEMBL;Acc:Q0T9J3]	coding	ribosomal protein	17	9	26	14	172	186	27	1036	1063
ECP_1164		1206824	1207006	+	ECP_1164	EBESCG00000046975	Putative uncharacterized protein [Source:UniProtKB/TrEMBL;Acc:Q0TIQ4]	coding	uncharacterized	1	8	9	0	63	63	2	1031	1033
ECP_1115		1171377	1172162	-	ECP_1115	EBESCG00000045694	Putative uncharacterized protein [Source:UniProtKB/TrEMBL;Acc:Q0TIV3]	coding	uncharacterized	1	0	1	4	102	106	7	1021	1028
tig		522361	523659	+	tig	EBESCG00000045405	Trigger factor [Source:UniProtKB/Swiss-Prot;Acc:Q0TKK5]	coding		19	9	28	25	147	172	39	1019	1058
5S_rRNA		232828	232942	+	5S_rRNA	EBESCG00000049534	5S ribosomal RNA [Source:RNAMMER]	rRNA	5S	9151	542	9693	259	369	628	4196	1008	5204
ECP_2723		2862515	2863654	-	ECP_2723	EBESCG00000046053	Lipoprotein NlpD [Source:UniProtKB/TrEMBL;Acc:Q0TEB7]	coding		5	4	9	8	51	59	81	998	1079
rpsG		3585247	3585717	-	rpsG	EBESCG00000048932	30S ribosomal protein S7 [Source:UniProtKB/Swiss-Prot;Acc:Q0TCB8]	coding	ribosomal protein	22	27	49	51	294	345	36	989	1025
ECP_0597		622998	623951	-	ECP_0597	EBESCG00000047338	Protease VII [Source:UniProtKB/TrEMBL;Acc:Q0TKA6]	coding		4	2	6	0	109	109	85	980	1065
groS		4601160	4601453	+	groS	EBESCG00000049299	10 kDa chaperonin [Source:UniProtKB/Swiss-Prot;Acc:Q0T9P9]	coding		0	5	5	6	239	245	37	971	1008
ECP_1253		1281829	1282107	+	ECP_1253	EBESCG00000044967	Putative membrane protein YchH [Source:UniProtKB/TrEMBL;Acc:Q0TIG5]	coding	membrane protein	36	16	52	56	225	281	432	969	1401
5S_rRNA		4130495	4130609	+	5S_rRNA	EBESCG00000049534	5S ribosomal RNA [Source:RNAMMER]	rRNA	5S	9152	490	9642	236	357	593	4459	963	5422
rpmC		3558218	3558409	-	rpmC	EBESCG00000047438	50S ribosomal protein L29 [Source:UniProtKB/Swiss-Prot;Acc:Q0TCE9]	coding	ribosomal protein	28	14	42	37	268	305	60	958	1018
rpoB		4393082	4397110	+	rpoB	EBESCG00000047593	DNA-directed RNA polymerase subunit beta [Source:UniProtKB/Swiss-Prot;Acc:Q0TA78]	coding	RNA polymerase	26	31	57	38	181	219	68	953	1021
ECP_1093		1148747	1150180	+	ECP_1093	EBESCG00000048459	PTS system, glucose-specific IIBC component [Source:UniProtKB/TrEMBL;Acc:Q0TIX3]	coding		14	14	28	8	162	170	52	952	1004
priB		4655049	4655363	+	priB	EBESCG00000045068	Primosomal replication protein n [Source:UniProtKB/Swiss-Prot;Acc:Q0T9J2]	coding		17	14	31	30	214	244	30	951	981
5S_rRNA		4246381	4246495	+	5S_rRNA	EBESCG00000049534	5S ribosomal RNA [Source:RNAMMER]	rRNA	5S	9152	469	9621	247	366	613	4403	949	5352
ECP_0892		931861	932853	-	ECP_0892	EBESCG00000044968	Putative uncharacterized protein [Source:UniProtKB/TrEMBL;Acc:Q0TJH2]	coding	uncharacterized	6	13	19	20	261	281	27	941	968
rpmD		3554193	3554372	-	rpmD	EBESCG00000045505	50S ribosomal protein L30 [Source:UniProtKB/Swiss-Prot;Acc:Q0TCF9]	coding	ribosomal protein	8	4	12	12	146	158	36	938	974
ECP_4487		4697400	4699538	-	ECP_4487	EBESCG00000048939	Anaerobic ribonucleoside-triphosphate reductase [Source:UniProtKB/TrEMBL;Acc:Q0T9F1]	coding		0	14	14	1	140	141	10	938	948
ECP_3257		3426489	3427976	-	ECP_3257	EBESCG00000048096	N utilization substance protein A [Source:UniProtKB/TrEMBL;Acc:Q0TCU0]	coding		13	12	25	14	157	171	26	935	961
ECP_1150		1198720	1199433	+	ECP_1150	EBESCG00000047301	Replication protein 14 [Source:UniProtKB/TrEMBL;Acc:Q0TIR8]	coding		5	4	9	4	102	106	6	935	941
ECP_1665		1714882	1715316	-	ECP_1665	EBESCG00000046710	Translation initiation factor IF-3 [Source:UniProtKB/TrEMBL;Acc:Q0THB1]	coding		15	3	18	21	97	118	194	900	1094
rpsJ		3562609	3562920	-	rpsJ	EBESCG00000044903	30S ribosomal protein S10 [Source:UniProtKB/Swiss-Prot;Acc:Q0TCE0]	coding	ribosomal protein	14	7	21	22	117	139	23	897	920
hcp		926069	927721	-	hcp	EBESCG00000046272	Hydroxylamine reductase [Source:UniProtKB/Swiss-Prot;Acc:Q0TJH6]	coding		0	10	10	2	102	104	0	894	894
eno		2900051	2901349	-	eno	EBESCG00000046038	Enolase [Source:UniProtKB/Swiss-Prot;Acc:Q0TE80]	coding		13	13	26	17	177	194	227	892	1119
serS		953210	954502	+	serS	EBESCG00000047373	Seryl-tRNA synthetase [Source:UniProtKB/Swiss-Prot;Acc:Q0TJF7]	coding	tRNA modifier	19	10	29	22	156	178	55	889	944
hspQ		1031777	1032094	-	hspQ	EBESCG00000049012	Heat shock protein hspQ [Source:UniProtKB/Swiss-Prot;Acc:Q0TJ94]	coding		16	10	26	14	64	78	269	883	1152
ECP_0318	PAI III	339159	339758	+	ECP_0318	EBESCG00000048511	Transposase for insertion sequence IS100 [Source:UniProtKB/TrEMBL;Acc:Q0TL29]	coding	transposase	5	6	11	10	85	95	21	879	900
ECP_1275		1305449	1306987	+	ECP_1275	EBESCG00000044932	Respiratory nitrate reductase 1 beta chain [Source:UniProtKB/TrEMBL;Acc:Q0TIE3]	coding		4	16	20	8	162	170	60	869	929
5S_rRNA		4383765	4383879	+	5S_rRNA	EBESCG00000049534	5S ribosomal RNA [Source:RNAMMER]	rRNA	5S	9372	523	9895	273	399	672	3938	867	4805
5S_rRNA		4423936	4424050	+	5S_rRNA	EBESCG00000049534	5S ribosomal RNA [Source:RNAMMER]	rRNA	5S	9024	501	9525	254	360	614	4020	862	4882
rpoC		4397187	4401410	+	rpoC	EBESCG00000048410	DNA-directed RNA polymerase subunit beta' [Source:UniProtKB/Swiss-Prot;Acc:Q0TA77]	coding	RNA polymerase	37	28	65	25	169	194	134	849	983
ECP_0125		136678	139275	+	ECP_0125	EBESCG00000046467	Aconitate hydratase 2 [Source:UniProtKB/TrEMBL;Acc:Q0TLL6]	coding		34	25	59	51	175	226	128	849	977
miaA		4628869	4629819	+	miaA	EBESCG00000048019	tRNA dimethylallyltransferase [Source:UniProtKB/Swiss-Prot;Acc:Q0T9M2]	coding	tRNA modifier	19	9	28	17	58	75	44	846	890
ECP_2029		2099853	2100113	+	ECP_2029	EBESCG00000049214	Putative uncharacterized protein [Source:UniProtKB/TrEMBL;Acc:Q0TGA1]	coding	uncharacterized	8	3	11	12	115	127	113	832	945
ECP_1489		1533078	1534478	-	ECP_1489	EBESCG00000046328	Glutamate decarboxylase beta [Source:UniProtKB/TrEMBL;Acc:Q0THT3]	coding		5	6	11	10	107	117	24	830	854
dps		864016	864519	-	dps	EBESCG00000046609	DNA protection during starvation protein [Source:UniProtKB/Swiss-Prot;Acc:Q0TJN6]	coding		9	5	14	13	266	279	691	827	1518
sfaA	PAI III	311279	311824	+	sfaA	EBESCG00000044998	S-fimbrial protein subunit [Source:UniProtKB/Swiss-Prot;Acc:P12730]	coding		16	1	17	29	105	134	192	821	1013
ECP_1084		1140607	1141536	+	ECP_1084	EBESCG00000047026	Malonyl CoA-acyl carrier protein transacylase [Source:UniProtKB/TrEMBL;Acc:Q0TIY2]	coding		12	12	24	10	174	184	23	817	840
ECP_1085		1141549	1142283	+	ECP_1085	EBESCG00000047099	3-oxoacyl-[acyl-carrier protein] reductase [Source:UniProtKB/TrEMBL;Acc:Q0TIY1]	coding		12	8	20	10	86	96	53	817	870
ECP_1159		1204315	1204530	+	ECP_1159	EBESCG00000045614	Lysis protein S [Source:UniProtKB/TrEMBL;Acc:Q0TIQ9]	coding		4	1	5	0	49	49	5	817	822
ECP_1157		1202644	1203726	-	ECP_1157	EBESCG00000046049	Outer membrane porin protein LC [Source:UniProtKB/TrEMBL;Acc:Q0TIR1]	coding	membrane protein	6	0	6	3	76	79	97	810	907
ECP_0743		786831	788399	+	ECP_0743	EBESCG00000047577	Cytochrome D ubiquinol oxidase subunit I [Source:UniProtKB/TrEMBL;Acc:Q0TJW2]	coding		10	13	23	10	146	156	26	805	831
ECP_1131		1186019	1187269	+	ECP_1131	EBESCG00000048961	Isocitrate dehydrogenase [NADP] [Source:UniProtKB/TrEMBL;Acc:Q0TIT7]	coding	dehydrogenase	43	66	109	46	1293	1339	131	803	934
rpsL		3585814	3586188	-	rpsL	EBESCG00000048394	30S ribosomal protein S12 [Source:UniProtKB/Swiss-Prot;Acc:Q0TCB7]	coding	ribosomal protein	2	2	4	0	25	25	27	791	818
rplI		4655637	4656086	+	rplI	EBESCG00000047998	50S ribosomal protein L9 [Source:UniProtKB/Swiss-Prot;Acc:Q0T9J0]	coding	ribosomal protein	15	6	21	30	160	190	67	786	853
ECP_0123		132900	134324	+	ECP_0123	EBESCG00000045174	Dihydrolipoyl dehydrogenase [Source:UniProtKB/TrEMBL;Acc:Q0TLL8]	coding	dehydrogenase	25	8	33	40	72	112	145	782	927
rpsR		4655368	4655595	+	rpsR	EBESCG00000045105	30S ribosomal protein S18 [Source:UniProtKB/Swiss-Prot;Acc:Q0T9J1]	coding	ribosomal protein	14	7	21	18	139	157	31	777	808
thrS		1715428	1717356	-	thrS	EBESCG00000047334	Threonyl-tRNA synthetase [Source:UniProtKB/Swiss-Prot;Acc:Q0THB0]	coding	tRNA modifier	13	13	26	31	112	143	88	770	858
ECP_0850		892399	892782	+	ECP_0850	EBESCG00000048197	Putative cytoplasmic protein YliH [Source:UniProtKB/TrEMBL;Acc:Q0TJL2]	coding		16	8	24	16	169	185	649	751	1400
clpP		523905	524528	+	clpP	EBESCG00000045454	ATP-dependent Clp protease proteolytic subunit [Source:UniProtKB/Swiss-Prot;Acc:Q0TKK4]	coding		11	6	17	22	220	242	16	748	764
ECP_3004	PAI V	3164407	3164709	+	ECP_3004	EBESCG00000047853	Putative uncharacterized protein [Source:UniProtKB/TrEMBL;Acc:Q0TDJ2]	coding	uncharacterized	11	3	14	42	128	170	75	744	819
rplK		4390405	4390833	+	rplK	EBESCG00000047637	50S ribosomal protein L11 [Source:UniProtKB/Swiss-Prot;Acc:Q0TA82]	coding	ribosomal protein	11	9	20	21	79	100	33	741	774
glyA		2689650	2690903	-	glyA	EBESCG00000049262	Serine hydroxymethyltransferase [Source:UniProtKB/Swiss-Prot;Acc:Q0TET8]	coding		13	11	24	12	136	148	51	736	787
ECP_1857		1904774	1906441	-	ECP_1857	EBESCG00000048544	Flagellin [Source:UniProtKB/TrEMBL;Acc:Q0TGS1]	coding		2	5	7	0	81	81	40	736	776
ECP_1251		1279759	1280850	-	ECP_1251	EBESCG00000048056	Putative GTP-binding protein [Source:UniProtKB/TrEMBL;Acc:Q0TIG7]	coding		8	6	14	6	98	104	31	732	763
grpE		2757867	2758460	-	grpE	EBESCG00000046234	Protein grpE [Source:UniProtKB/Swiss-Prot;Acc:Q0TEM6]	coding		4	7	11	10	228	238	22	725	747
ECP_1076		1132061	1135246	-	ECP_1076	EBESCG00000047584	Ribonuclease E [Source:UniProtKB/TrEMBL;Acc:Q0TIZ0]	coding		4	12	16	6	121	127	32	721	753
ECP_0902		944877	945842	-	ECP_0902	EBESCG00000047003	Thioredoxin reductase [Source:UniProtKB/TrEMBL;Acc:Q0TJG2]	coding		4	5	9	7	77	84	46	714	760
ECP_0654		691750	691959	+	ECP_0654	EBESCG00000045510	Cold shock-like protein CspE [Source:UniProtKB/TrEMBL;Acc:Q0TK49]	coding		24	18	42	28	118	146	1421	705	2126
rplQ		3549266	3549649	-	rplQ	EBESCG00000047271	50S ribosomal protein L17 [Source:UniProtKB/Swiss-Prot;Acc:Q0TCG7]	coding	ribosomal protein	53	16	69	53	280	333	41	702	743
tsf		195207	196058	+	tsf	EBESCG00000046408	Elongation factor Ts [Source:UniProtKB/Swiss-Prot;Acc:Q0TLG3]	coding		22	6	28	21	230	251	103	696	799
ECP_2440		2556002	2557729	+	ECP_2440	EBESCG00000048434	Phosphoenolpyruvate-protein phosphotransferase [Source:UniProtKB/TrEMBL;Acc:Q0TF50]	coding		10	12	22	6	87	93	171	696	867
leuS		706062	708644	-	leuS	EBESCG00000045848	Leucyl-tRNA synthetase [Source:UniProtKB/Swiss-Prot;Acc:Q0TK31]	coding	tRNA modifier	15	11	26	8	77	85	29	683	712
rpmA		3443165	3443422	-	rpmA	EBESCG00000045220	50S ribosomal protein L27 [Source:UniProtKB/Swiss-Prot;Acc:Q0TCS5]	coding	ribosomal protein	10	4	14	7	51	58	74	682	756
asnS		997973	999373	-	asnS	EBESCG00000048088	Asparaginyl-tRNA synthetase [Source:UniProtKB/Swiss-Prot;Acc:Q0TJC3]	coding	tRNA modifier	14	7	21	17	122	139	17	681	698
ECP_3157		3324733	3326574	+	ECP_3157	EBESCG00000047953	RNA polymerase sigma factor [Source:UniProtKB/TrEMBL;Acc:Q0TD39]	coding	RNA polymerase	13	19	32	17	119	136	77	678	755
ECP_0121		128122	130785	+	ECP_0121	EBESCG00000047070	Pyruvate dehydrogenase E1 component [Source:UniProtKB/TrEMBL;Acc:Q0TLM0]	coding	dehydrogenase	18	6	24	25	108	133	55	677	732
ECP_3250		3416421	3418310	-	ECP_3250	EBESCG00000046990	Probable ATP-dependent RNA helicase DeaD [Source:UniProtKB/TrEMBL;Acc:Q0TCU7]	coding		10	11	21	16	153	169	22	676	698
ECP_1103		1159096	1159728	-	ECP_1103	EBESCG00000046986	Putative TetR-family regulatory protein [Source:UniProtKB/TrEMBL;Acc:Q0TIW3]	coding		3	2	5	2	64	66	2	670	672
fabH		1139638	1140591	+	fabH	EBESCG00000046833	3-oxoacyl-[acyl-carrier-protein] synthase 3 [Source:UniProtKB/Swiss-Prot;Acc:Q0TIY3]	coding		15	6	21	12	117	129	20	666	686
ECP_0744		788415	789554	+	ECP_0744	EBESCG00000047209	Cytochrome D ubiquinol oxidase subunit II [Source:UniProtKB/TrEMBL;Acc:Q0TJW1]	coding		11	6	17	10	77	87	48	662	710
ECP_1290		1322728	1324404	+	ECP_1290	EBESCG00000046613	Periplasmic oligopeptide-binding protein [Source:UniProtKB/TrEMBL;Acc:Q0TIC8]	coding		2	4	6	6	64	70	53	661	714
ECP_1165		1207236	1207487	+	ECP_1165	EBESCG00000045049	Putative uncharacterized protein [Source:UniProtKB/TrEMBL;Acc:Q0TIQ3]	coding	uncharacterized	2	3	5	3	185	188	3	660	663
ECP_1273		1299925	1301316	+	ECP_1273	EBESCG00000045237	Nitrite extrusion protein [Source:UniProtKB/TrEMBL;Acc:Q0TIE5]	coding		3	8	11	2	208	210	8	657	665
ECP_3608		3770810	3771142	-	ECP_3608	EBESCG00000046510	Hns-dependent expression protein HdeA [Source:UniProtKB/TrEMBL;Acc:Q0TBU5]	coding		1	4	5	5	138	143	19	644	663
ECP_3607		3770368	3770694	-	ECP_3607	EBESCG00000047014	Putative uncharacterized protein [Source:UniProtKB/TrEMBL;Acc:Q0TBU6]	coding	uncharacterized	0	0	0	3	64	67	15	642	657
rpmJ1		3552268	3552384	-	rpmJ1	EBESCG00000049340	50S ribosomal protein L36 1 [Source:UniProtKB/Swiss-Prot;Acc:Q0TCG2]	coding	ribosomal protein	1	1	2	7	28	35	39	640	679
rpmB		3915908	3916144	-	rpmB	EBESCG00000046514	50S ribosomal protein L28 [Source:UniProtKB/Swiss-Prot;Acc:Q0TBH2]	coding	ribosomal protein	6	4	10	4	137	141	38	630	668
hfq		4629905	4630213	+	hfq	EBESCG00000045232	Protein hfq [Source:UniProtKB/Swiss-Prot;Acc:Q0T9M1]	coding		7	4	11	2	42	44	41	628	669
ECP_2704		2842072	2842428	-	ECP_2704	EBESCG00000045599	Putative transposase [Source:UniProtKB/TrEMBL;Acc:Q0TED6]	coding	transposase	2	4	6	4	49	53	5	621	626
ECP_1356		1389558	1390226	+	ECP_1356	EBESCG00000048722	Phage shock protein [Source:UniProtKB/TrEMBL;Acc:Q0TI62]	coding		15	4	19	45	172	217	387	615	1002
ECP_0940		996281	997369	-	ECP_0940	EBESCG00000045767	Outer membrane protein F [Source:UniProtKB/TrEMBL;Acc:Q0TJC4]	coding	membrane protein	14	8	22	21	61	82	97	615	712
wrbA		1061700	1062296	-	wrbA	EBESCG00000045742	Flavoprotein wrbA [Source:UniProtKB/Swiss-Prot;Acc:Q0TJ63]	coding		2	5	7	3	62	65	318	612	930
ECP_1488		1531387	1532922	-	ECP_1488	EBESCG00000048825	Amino acid antiporter [Source:UniProtKB/TrEMBL;Acc:Q0THT4]	coding		3	8	11	4	40	44	54	609	663
ECP_1145		1194965	1196026	-	ECP_1145	EBESCG00000046663	Putative uncharacterized protein [Source:UniProtKB/TrEMBL;Acc:Q0TIS3]	coding	uncharacterized	1	0	1	0	40	40	18	606	624
ECP_0976		1034133	1034792	-	ECP_0976	EBESCG00000044895	Putative membrane protein [Source:UniProtKB/TrEMBL;Acc:Q0TJ90]	coding	membrane protein	12	11	23	20	292	312	44	598	642
atpA		4102105	4103646	-	atpA	EBESCG00000046462	ATP synthase subunit alpha [Source:UniProtKB/Swiss-Prot;Acc:Q0TAX5]	coding		19	18	37	15	71	86	35	587	622
ECP_1101		1156964	1158268	+	ECP_1101	EBESCG00000048412	NADH dehydrogenase [Source:UniProtKB/TrEMBL;Acc:Q0TIW5]	coding	dehydrogenase	19	7	26	8	133	141	18	578	596
ECP_0638		674812	675375	+	ECP_0638	EBESCG00000048479	Alkyl hydroperoxide reductase C22 protein [Source:UniProtKB/TrEMBL;Acc:Q0TK65]	coding		16	3	19	4	136	140	33	577	610
ECP_0360		379805	380071	-	ECP_0360	EBESCG00000047452	50S ribosomal protein L31 [Source:UniProtKB/TrEMBL;Acc:Q0TKY7]	coding	ribosomal protein	11	3	14	7	59	66	79	571	650
ECP_0737		777984	780785	+	ECP_0737	EBESCG00000048348	2-oxoglutarate dehydrogenase E1 component [Source:UniProtKB/TrEMBL;Acc:Q0TJW8]	coding	dehydrogenase	8	14	22	11	66	77	88	566	654
ECP_1387		1418556	1419506	-	ECP_1387	EBESCG00000048356	Protein YdaA (Putative universal stress protein) [Source:UniProtKB/TrEMBL;Acc:Q0TI33]	coding		10	5	15	31	172	203	309	561	870
ECP_0171		186110	187534	+	ECP_0171	EBESCG00000048707	Protease [Source:UniProtKB/TrEMBL;Acc:Q0TLH0]	coding		12	13	25	8	149	157	74	560	634
ECP_1265		1292717	1293817	-	ECP_1265	EBESCG00000046774	CacA family, sodium-calcium/proton antiporter [Source:UniProtKB/TrEMBL;Acc:Q0TIF3]	coding		4	8	12	3	54	57	12	559	571
ECP_2914		3083346	3084611	-	ECP_2914	EBESCG00000045313	Fructose-bisphosphate aldolase class II [Source:UniProtKB/TrEMBL;Acc:Q0TDT1]	coding		3	6	9	10	61	71	216	559	775
pnp		3419483	3421618	-	pnp	EBESCG00000046340	Polyribonucleotide nucleotidyltransferase [Source:UniProtKB/Swiss-Prot;Acc:Q0TCU5]	coding		9	9	18	26	111	137	38	546	584
ECP_2441		2557770	2558279	+	ECP_2441	EBESCG00000048219	PTS system, glucose-specific IIA component [Source:UniProtKB/TrEMBL;Acc:Q0TF49]	coding		6	7	13	14	90	104	330	542	872
ECP_1002		1061452	1061679	-	ECP_1002	EBESCG00000048629	Putative cytoplasmic protein YccJ [Source:UniProtKB/TrEMBL;Acc:Q0TJ64]	coding		2	2	4	6	14	20	557	522	1079
ECP_1406		1440242	1441231	-	ECP_1406	EBESCG00000046793	D-lactate dehydrogenase [Source:UniProtKB/TrEMBL;Acc:Q0TI14]	coding	dehydrogenase	2	2	4	0	76	76	44	521	565
ECP_3554		3718335	3719189	-	ECP_3554	EBESCG00000046399	RNA polymerase sigma factor [Source:UniProtKB/TrEMBL;Acc:Q0TBZ9]	coding	RNA polymerase	16	12	28	28	106	134	66	517	583
metE		4197458	4199719	+	metE	EBESCG00000049190ption=5-methyltetrahydropteroyltriglutamate--homocysteinemethyltransferase[Source:UniProtKB/Swiss-Prot;Acc:Q0TAP6]	No description	coding	no description	21	14	35	23	64	87	153	515	668
ECP_3585		3749527	3749961	+	ECP_3585	EBESCG00000047040	Universal stress protein [Source:UniProtKB/TrEMBL;Acc:Q0TBW8]	coding		8	6	14	6	50	56	148	514	662
ECP_1304		1335558	1336244	+	ECP_1304	EBESCG00000045579	Outer membrane protein W [Source:UniProtKB/TrEMBL;Acc:Q0TIB4]	coding	membrane protein	0	4	4	0	118	118	3	514	517
ymgG		1243825	1244169	-	ymgG	EBESCG00000045207	UPF0757 protein ymgG [Source:UniProtKB/Swiss-Prot;Acc:Q0TIK7]	coding		0	2	2	0	74	74	8	511	519
ihfA		1710039	1710338	-	ihfA	EBESCG00000049175	Integration host factor subunit alpha [Source:UniProtKB/Swiss-Prot;Acc:Q0THB6]	coding		15	2	17	33	100	133	652	510	1162
ECP_0315	PAI III	336450	337241	+	ECP_0315	EBESCG00000047247	Putative uncharacterized protein [Source:UniProtKB/TrEMBL;Acc:Q0TL32]	coding	uncharacterized	7	2	9	6	115	121	138	508	646
ECP_0306	PAI III	328516	329631	-	ECP_0306	EBESCG00000046146	Putative glycosyl transferase [Source:UniProtKB/TrEMBL;Acc:Q0TL40]	coding		2	1	3	0	24	24	2	508	510
ECP_0833		870433	871353	-	ECP_0833	EBESCG00000045336	Putative periplasmic protein [Source:UniProtKB/TrEMBL;Acc:Q0TJM9]	coding		5	7	12	2	82	84	21	507	528
pgk		3084826	3085989	-	pgk	EBESCG00000049405	Phosphoglycerate kinase [Source:UniProtKB/Swiss-Prot;Acc:Q0TDT0]	coding	kinase	13	7	20	6	111	117	80	504	584
plsX		1138500	1139570	+	plsX	EBESCG00000046363	Phosphate acyltransferase [Source:UniProtKB/Swiss-Prot;Acc:Q0TIY4]	coding		5	4	9	8	43	51	14	502	516
ECP_2574		2714164	2714814	-	ECP_2574	EBESCG00000048702	Sigma-E factor negative regulatory protein [Source:UniProtKB/TrEMBL;Acc:Q0TER6]	coding		10	4	14	10	59	69	103	501	604
ECP_1192		1231696	1232610	-	ECP_1192	EBESCG00000048295	Iron transport protein, periplasmic-binding protein [Source:UniProtKB/TrEMBL;Acc:Q0TIM6]	coding		4	3	7	0	80	80	2	493	495
ECP_1221		1248253	1248654	-	ECP_1221	EBESCG00000046973	Protein YcgK [Source:UniProtKB/TrEMBL;Acc:Q0TIJ7]	coding		4	5	9	4	140	144	12	490	502
ECP_2335		2444756	2445958	+	ECP_2335	EBESCG00000045376	Acetate kinase [Source:UniProtKB/TrEMBL;Acc:Q0TFF0]	coding	kinase	8	7	15	11	91	102	37	488	525
yaeT		202136	204568	+	yaeT	EBESCG00000046954	Outer membrane protein assembly factor yaeT [Source:UniProtKB/Swiss-Prot;Acc:Q0TLF6]	coding	membrane protein	6	14	20	21	83	104	10	486	496
ECP_0009		8137	9090	+	ECP_0009	EBESCG00000046504	Transaldolase [Source:UniProtKB/TrEMBL;Acc:Q0TLY0]	coding		10	8	18	14	94	108	29	484	513
SraB		1137468	1137636	+	SraB	EBESCG00000049497	SraB RNA [Source:RFAM-9.1;Acc:g.rfam_ac]	ncRNA		0	4	4	0	35	35	6	484	490
ECP_1194		1233737	1234321	+	ECP_1194	EBESCG00000046347	Probable transcriptional regulator [Source:UniProtKB/TrEMBL;Acc:Q0TIM4]	coding		4	4	8	3	67	70	8	474	482
ECP_1792		1842307	1842597	-	ECP_1792	EBESCG00000047069	Putative uncharacterized protein [Source:UniProtKB/TrEMBL;Acc:Q0TGY4]	coding	uncharacterized	3	4	7	4	69	73	10	473	483
obg		3440884	3442056	-	obg	EBESCG00000046478	GTPase obg [Source:UniProtKB/Swiss-Prot;Acc:Q0TCS7]	coding		10	7	17	8	232	240	33	470	503
ECP_2616		2759547	2761208	+	ECP_2616	EBESCG00000045552	DNA repair protein RecN [Source:UniProtKB/TrEMBL;Acc:Q0TEM4]	coding		4	10	14	9	91	100	23	470	493
ECP_1193		1232889	1233482	+	ECP_1193	EBESCG00000048061	Putative acetyltransferase protein [Source:UniProtKB/TrEMBL;Acc:Q0TIM5]	coding		2	0	2	4	76	80	2	470	472
hchA		1940629	1941480	+	hchA	EBESCG00000044934	Chaperone protein hchA [Source:UniProtKB/Swiss-Prot;Acc:Q0TGM8]	coding	chaperone	5	2	7	4	41	45	165	469	634
tolB		793113	794405	+	tolB	EBESCG00000046783	Protein tolB [Source:UniProtKB/Swiss-Prot;Acc:Q0TJV4]	coding		12	9	21	11	97	108	29	463	492
rplS		2752047	2752394	-	rplS	EBESCG00000049270	50S ribosomal protein L19 [Source:UniProtKB/Swiss-Prot;Acc:Q0TEN3]	coding	ribosomal protein	6	5	11	10	110	120	23	463	486
ECP_0615		646374	648623	-	ECP_0615	EBESCG00000048689	Ferrienterobactin receptor [Source:UniProtKB/TrEMBL;Acc:Q0TK88]	coding	receptor	2	5	7	0	47	47	4	463	467
ECP_4383		4597363	4598799	-	ECP_4383	EBESCG00000047445	Aspartate ammonia-lyase [Source:UniProtKB/TrEMBL;Acc:Q0T9Q2]	coding		5	7	12	12	149	161	72	458	530
ECP_1106		1161416	1164910	-	ECP_1106	EBESCG00000045329	Transcription-repair coupling factor [Source:UniProtKB/TrEMBL;Acc:Q0TIW0]	coding		6	11	17	6	79	85	2	456	458
lexA		4468942	4469550	+	lexA	EBESCG00000045585	LexA repressor [Source:UniProtKB/Swiss-Prot;Acc:Q0TA20]	coding		11	8	19	13	92	105	24	454	478
ECP_3597		3761730	3763712	-	ECP_3597	EBESCG00000046589	Outer membrane hemin receptor [Source:UniProtKB/TrEMBL;Acc:Q0TBV6]	coding	receptor	1	2	3	0	68	68	0	453	453
ECP_2072		2138213	2139619	-	ECP_2072	EBESCG00000046159	6-phosphogluconate dehydrogenase, decarboxylating [Source:UniProtKB/TrEMBL;Acc:Q0TG58]	coding	dehydrogenase	5	10	15	4	61	65	65	451	516
ECP_1867		1913838	1914920	+	ECP_1867	EBESCG00000048265	Outer membrane porin protein LC [Source:UniProtKB/TrEMBL;Acc:Q0TGR1]	coding	membrane protein	5	1	6	8	48	56	297	450	747
ECP_1430		1474735	1474959	+	ECP_1430	EBESCG00000049221	Putative uncharacterized protein [Source:UniProtKB/TrEMBL;Acc:Q0THZ2]	coding	uncharacterized	1	3	4	0	17	17	250	449	699
ECP_1336		1366202	1366420	-	ECP_1336	EBESCG00000047997	Osmotically inducible lipoprotein B [Source:UniProtKB/TrEMBL;Acc:Q0TI82]	coding		6	5	11	5	121	126	173	447	620
ECP_1210		1243486	1243815	-	ECP_1210	EBESCG00000047286	Putative uncharacterized protein [Source:UniProtKB/TrEMBL;Acc:Q0TIK8]	coding	uncharacterized	2	4	6	0	167	167	8	445	453
ECP_0775		809924	810697	+	ECP_0775	EBESCG00000046539	Molybdate-binding periplasmic protein [Source:UniProtKB/TrEMBL;Acc:Q0TJT7]	coding		4	8	12	7	97	104	33	440	473
htpX		1823545	1824426	-	htpX	EBESCG00000044904	Probable protease htpX [Source:UniProtKB/Swiss-Prot;Acc:Q0TH03]	coding		29	10	39	22	99	121	164	439	603
uvrB		829558	831579	+	uvrB	EBESCG00000045443	UvrABC system protein B [Source:UniProtKB/Swiss-Prot;Acc:Q0TJR9]	coding		4	8	12	4	62	66	18	435	453
ileS		23934	26750	+	ileS	EBESCG00000046230	Isoleucyl-tRNA synthetase [Source:UniProtKB/Swiss-Prot;Acc:Q0TLW5]	coding	tRNA modifier	9	5	14	12	127	139	16	432	448
ECP_0731		772402	773685	-	ECP_0731	EBESCG00000045798	Citrate synthase [Source:UniProtKB/TrEMBL;Acc:Q0TJX4]	coding		4	6	10	9	64	73	145	431	576
fabA		1019326	1019844	-	fabA	EBESCG00000048967	3-hydroxydecanoyl-[acyl-carrier-protein] dehydratase [Source:UniProtKB/Swiss-Prot;Acc:Q0TJA7]	coding		23	9	32	19	133	152	46	429	475
hslU		4319820	4321151	-	hslU	EBESCG00000048578	ATP-dependent hsl protease ATP-binding subunit hslU [Source:UniProtKB/Swiss-Prot;Acc:Q0TAD3]	coding		5	6	11	5	93	98	18	427	445
ECP_0302	PAI III	320121	322298	+	ECP_0302	EBESCG00000048208	TonB dependent outer membrane siderophore receptor [Source:UniProtKB/TrEMBL;Acc:Q0TL44]	coding	receptor	5	4	9	4	153	157	13	426	439
ECP_2079		2147074	2147934	-	ECP_2079	EBESCG00000046154	Putative glycosyltransferase [Source:UniProtKB/TrEMBL;Acc:Q0TG51]	coding		0	5	5	4	120	124	6	421	427
ECP_1801		1853501	1854487	-	ECP_1801	EBESCG00000047504	High-affinity zinc uptake system protein ZnuA [Source:UniProtKB/TrEMBL;Acc:Q0TGX5]	coding		15	6	21	12	72	84	55	418	473
rpmI		1714588	1714785	-	rpmI	EBESCG00000045099	50S ribosomal protein L35 [Source:UniProtKB/Swiss-Prot;Acc:Q0THB2]	coding	ribosomal protein	0	2	2	2	4	6	37	410	447
ECP_3495		3646714	3649035	+	ECP_3495	EBESCG00000046701	Ferrous iron transport protein B [Source:UniProtKB/TrEMBL;Acc:Q0TC58]	coding		0	19	19	4	81	85	3	408	411
ECP_4571	PAI II	4776299	4779259	-	ECP_4571	EBESCG00000045192	Putative uncharacterized protein [Source:UniProtKB/TrEMBL;Acc:Q0T972]	coding	uncharacterized	0	2	2	2	45	47	8	408	416
ECP_1104		1159969	1160226	+	ECP_1104	EBESCG00000045713	Putative uncharacterized protein [Source:UniProtKB/TrEMBL;Acc:Q0TIW2]	coding	uncharacterized	7	2	9	0	46	46	10	407	417
ECP_1762		1815745	1816596	+	ECP_1762	EBESCG00000048462	PTS system, mannose-specific IID component [Source:UniProtKB/TrEMBL;Acc:Q0TH14]	coding		6	2	8	9	89	98	79	406	485
ECP_4775		4925545	4925844	+	ECP_4775	EBESCG00000047459	Putative uncharacterized protein [Source:UniProtKB/TrEMBL;Acc:Q0T8S2]	coding	uncharacterized	6	0	6	7	72	79	37	405	442
glgS		3303902	3304102	-	glgS	EBESCG00000046014	Glycogen synthesis protein glgS [Source:UniProtKB/Swiss-Prot;Acc:Q0TD58]	coding		4	2	6	57	728	785	205	405	610
ECP_4477		4686813	4687769	+	ECP_4477	EBESCG00000046558	ABC transporter periplasmic binding protein YtfQ [Source:UniProtKB/TrEMBL;Acc:Q0T9G1]	coding		2	5	7	0	59	59	29	405	434
ECP_3616		3780582	3781982	-	ECP_3616	EBESCG00000045894	Glutamate decarboxylase alpha [Source:UniProtKB/TrEMBL;Acc:Q0TBT7]	coding		4	9	13	5	84	89	16	403	419
ECP_1283		1314092	1315000	+	ECP_1283	EBESCG00000048636	UTP-glucose-1-phosphate uridylyltransferase [Source:UniProtKB/TrEMBL;Acc:Q0TID5]	coding		4	1	5	0	69	69	37	400	437
ECP_0752		794440	794961	+	ECP_0752	EBESCG00000046560	Peptidoglycan-associated lipoprotein [Source:UniProtKB/TrEMBL;Acc:Q0TJV3]	coding		10	3	13	10	79	89	70	398	468
GcvB		2936155	2936360	+	GcvB	EBESCG00000049508	GcvB RNA [Source:RFAM-9.1;Acc:g.rfam_ac]	ncRNA		1	2	3	4	54	58	0	393	393
ECP_0501		528679	528951	+	ECP_0501	EBESCG00000047656	DNA-binding protein HU-beta [Source:UniProtKB/TrEMBL;Acc:Q0TKK1]	coding		7	2	9	18	66	84	23	392	415
ECP_1052		1111581	1111835	-	ECP_1052	EBESCG00000048228	Putative cytoplasmic protein YceP [Source:UniProtKB/TrEMBL;Acc:Q0TJ14]	coding		1	3	4	0	37	37	150	391	541
trpB		1338807	1340000	-	trpB	EBESCG00000046656	Tryptophan synthase beta chain [Source:UniProtKB/Swiss-Prot;Acc:Q0TIA9]	coding		9	0	9	6	29	35	68	390	458
ECP_4507		4719619	4722474	-	ECP_4507	EBESCG00000045836	Valyl-tRNA synthetase [Source:UniProtKB/TrEMBL;Acc:Q0T9D3]	coding	tRNA modifier	5	4	9	13	98	111	10	390	400
dctA		3796540	3797826	-	dctA	EBESCG00000048200	C4-dicarboxylate transport protein [Source:UniProtKB/Swiss-Prot;Acc:Q0TBS5]	coding		1	4	5	4	40	44	28	390	418
ECP_0002		336	2798	+	ECP_0002	EBESCG00000047328	Aspartokinase I/homoserine dehydrogenase I [Source:UniProtKB/TrEMBL;Acc:Q0TLY7]	coding	dehydrogenase	12	8	20	12	55	67	15	389	404
ispE		1285064	1285915	-	ispE	EBESCG00000046602	4-diphosphocytidyl-2-C-methyl-D-erythritol kinase [Source:UniProtKB/Swiss-Prot;Acc:Q0TIG2]	coding	kinase	11	5	16	12	28	40	4	388	392
ECP_0703		745410	745856	-	ECP_0703	EBESCG00000045209	Ferric uptake regulation protein [Source:UniProtKB/TrEMBL;Acc:Q0TK00]	coding		4	3	7	2	46	48	79	388	467
ECP_3772	PAI I	3955045	3955698	-	ECP_3772	EBESCG00000048956	Putative transposase [Source:UniProtKB/TrEMBL;Acc:Q0TBD6]	coding	transposase	3	1	4	0	29	29	2	387	389
ECP_3826	PAI I	3993046	3993558	+	ECP_3826	EBESCG00000045950	Hemolysin-activating lysine-acyltransferase HlyC [Source:UniProtKB/TrEMBL;Acc:Q0TB82]	coding		1	0	1	2	89	91	10	381	391
ECP_1300		1332664	1333395	+	ECP_1300	EBESCG00000045910	TonB protein [Source:UniProtKB/TrEMBL;Acc:Q0TIB8]	coding		0	2	2	0	22	22	0	378	378
ECP_1325		1354114	1356753	+	ECP_1325	EBESCG00000047569	DNA topoisomerase [Source:UniProtKB/TrEMBL;Acc:Q0TI93]	coding		10	4	14	8	40	48	43	376	419
ycfP		1156022	1156564	+	ycfP	EBESCG00000046166	UPF0227 protein ycfP [Source:UniProtKB/Swiss-Prot;Acc:Q0TIW6]	coding		5	4	9	0	102	102	36	375	411
ECP_1329		1358925	1361600	+	ECP_1329	EBESCG00000046094	Aconitate hydratase [Source:UniProtKB/TrEMBL;Acc:Q0TI89]	coding		10	7	17	10	51	61	173	372	545
ECP_0097		106623	107774	+	ECP_0097	EBESCG00000045602	Cell division protein ftsZ [Source:UniProtKB/TrEMBL;Acc:Q0TLP4]	coding	cell division	5	12	17	13	142	155	23	372	395
ECP_1089		1144990	1146012	+	ECP_1089	EBESCG00000047549	Putative uncharacterized protein [Source:UniProtKB/TrEMBL;Acc:Q0TIX7]	coding	uncharacterized	4	2	6	2	38	40	12	370	382
ECP_3311		3478381	3479019	-	ECP_3311	EBESCG00000045728	Stringent starvation protein A [Source:UniProtKB/TrEMBL;Acc:Q0TCN8]	coding		3	6	9	6	75	81	12	365	377
iscS		2669612	2670826	-	iscS	EBESCG00000045496	Cysteine desulfurase [Source:UniProtKB/Swiss-Prot;Acc:Q0TEV5]	coding		6	6	12	3	107	110	29	364	393
ECP_1276		1306984	1307694	+	ECP_1276	EBESCG00000046306	Respiratory nitrate reductase 1 delta chain [Source:UniProtKB/TrEMBL;Acc:Q0TIE2]	coding		2	9	11	2	84	86	11	363	374
ECP_1312		1342969	1344531	-	ECP_1312	EBESCG00000047307	Anthranilate synthase component I [Source:UniProtKB/TrEMBL;Acc:Q0TIA6]	coding		3	2	5	0	45	45	3	362	365
ECP_1029		1091729	1092415	-	ECP_1029	EBESCG00000046401	Curli production assembly/transport component CsgG [Source:UniProtKB/TrEMBL;Acc:Q0TJ37]	coding		12	2	14	3	65	68	18	358	376
ECP_3009	PAI V	3168808	3171654	+	ECP_3009	EBESCG00000048398	Putative autotransporter [Source:UniProtKB/TrEMBL;Acc:Q0TDI7]	coding		2	3	5	4	50	54	45	356	401
atpD		4099782	4101164	-	atpD	EBESCG00000045450	ATP synthase subunit beta [Source:UniProtKB/Swiss-Prot;Acc:Q0TAX7]	coding		17	12	29	14	57	71	19	354	373
ECP_0915		964168	965364	-	ECP_0915	EBESCG00000046125	Putative FNT family formate transporter [Source:UniProtKB/TrEMBL;Acc:Q0TJE9]	coding		4	5	9	0	46	46	16	353	369
ilvC		4141704	4143179	+	ilvC	EBESCG00000046217	Ketol-acid reductoisomerase [Source:UniProtKB/Swiss-Prot;Acc:Q0TAU6]	coding		3	4	7	6	88	94	12	350	362
t44		194227	194320	+	t44	EBESCG00000049481	t44 RNA [Source:RFAM-9.1;Acc:g.rfam_ac]	ncRNA		1	3	4	0	7	7	22	350	372
ECP_3251		3418490	3419374	-	ECP_3251	EBESCG00000046352	Lipoprotein NlpI [Source:UniProtKB/TrEMBL;Acc:Q0TCU6]	coding		6	11	17	4	48	52	10	345	355
ECP_1227		1251657	1252925	+	ECP_1227	EBESCG00000047966	UmuC protein [Source:UniProtKB/TrEMBL;Acc:Q0TIJ1]	coding		1	8	9	3	42	45	11	344	355
ECP_3847	PAI I	4015823	4016038	-	ECP_3847	EBESCG00000047525	Putative uncharacterized protein [Source:UniProtKB/TrEMBL;Acc:Q0TB61]	coding	uncharacterized	0	0	0	1	165	166	20	340	360
purA		4634304	4635602	+	purA	EBESCG00000049244	Adenylosuccinate synthetase [Source:UniProtKB/Swiss-Prot;Acc:Q0T9L6]	coding		7	16	23	8	98	106	17	339	356
ECP_1342		1373342	1374130	-	ECP_1342	EBESCG00000047739	Enoyl-[acyl-carrier-protein] reductase [Source:UniProtKB/TrEMBL;Acc:Q0TI76]	coding		6	6	12	6	40	46	18	339	357
ECP_1760		1813898	1814869	+	ECP_1760	EBESCG00000045461	PTS system, mannose-specific IIAB component [Source:UniProtKB/TrEMBL;Acc:Q0TH16]	coding		4	2	6	7	41	48	39	339	378
ECP_3974		4149262	4150593	+	ECP_3974	EBESCG00000049001	Transcription termination factor rho [Source:UniProtKB/TrEMBL;Acc:Q0TAU1]	coding		4	7	11	10	49	59	54	338	392
rpsO		3421865	3422134	-	rpsO	EBESCG00000047095	30S ribosomal protein S15 [Source:UniProtKB/Swiss-Prot;Acc:Q0TCU4]	coding	ribosomal protein	3	2	5	10	29	39	27	337	364
ECP_4776		4925846	4926130	+	ECP_4776	EBESCG00000046859	Putative bacterial regulatory protein, MerR family [Source:UniProtKB/TrEMBL;Acc:Q0T8S1]	coding		5	0	5	15	47	62	45	336	381
ECP_1791		1841884	1842240	-	ECP_1791	EBESCG00000048660	Hypothetical lipoprotein YebF [Source:UniProtKB/TrEMBL;Acc:Q0TGY5]	coding		6	0	6	4	63	67	45	334	379
ECP_1158		1204055	1204204	+	ECP_1158	EBESCG00000047964	Putative uncharacterized protein [Source:UniProtKB/TrEMBL;Acc:Q0TIR0]	coding	uncharacterized	1	3	4	0	7	7	5	330	335
ECP_1088		1144178	1144987	+	ECP_1088	EBESCG00000047454	4-amino-4-deoxychorismate lyase [Source:UniProtKB/TrEMBL;Acc:Q0TIX8]	coding		5	3	8	2	44	46	7	329	336
ECP_0738		780800	782017	+	ECP_0738	EBESCG00000048912	Dihydrolipoamide succinyltransferase component of 2-oxoglutarate dehydrogenase complex [Source:UniProtKB/TrEMBL;Acc:Q0TJW7]	coding	dehydrogenase	6	8	14	7	81	88	79	326	405
ECP_2336		2446033	2448177	+	ECP_2336	EBESCG00000048256	Phosphate acetyltransferase [Source:UniProtKB/TrEMBL;Acc:Q0TFE9]	coding		4	9	13	17	43	60	50	324	374
ECP_1661		1710343	1712730	-	ECP_1661	EBESCG00000047456	Phenylalanyl-tRNA synthetase beta chain [Source:UniProtKB/TrEMBL;Acc:Q0THB5]	coding	tRNA modifier	10	6	16	8	60	68	309	323	632
ECP_4400		4610683	4612491	-	ECP_4400	EBESCG00000048193	Fumarate reductase flavoprotein subunit [Source:UniProtKB/TrEMBL;Acc:Q0T9N5]	coding		3	11	14	4	35	39	4	323	327
ECP_4787		4936858	4937574	-	ECP_4787	EBESCG00000044920	Aerobic respiration control protein ArcA [Source:UniProtKB/TrEMBL;Acc:Q0T8R0]	coding		6	7	13	9	71	80	250	320	570
ECP_0122		130800	132692	+	ECP_0122	EBESCG00000049084	Dihydrolipoamide S-acetyltransferase [Source:UniProtKB/TrEMBL;Acc:Q0TLL9]	coding		10	4	14	20	72	92	124	318	442
mdh		3484930	3485868	-	mdh	EBESCG00000049069	Malate dehydrogenase [Source:UniProtKB/Swiss-Prot;Acc:Q0TCN0]	coding	dehydrogenase	6	3	9	6	39	45	69	318	387
alaS		2796262	2798892	-	alaS	EBESCG00000047336	Alanyl-tRNA synthetase [Source:UniProtKB/Swiss-Prot;Acc:Q0TEI3]	coding	tRNA modifier	7	9	16	10	34	44	24	316	340
ECP_2929		3096689	3098680	-	ECP_2929	EBESCG00000045460	Transketolase 1 [Source:UniProtKB/TrEMBL;Acc:Q0TDR6]	coding		5	7	12	4	40	44	22	316	338
ECP_1277		1307694	1308371	+	ECP_1277	EBESCG00000046884	Respiratory nitrate reductase 1 gamma chain [Source:UniProtKB/TrEMBL;Acc:Q0TIE1]	coding		4	3	7	1	43	44	23	315	338
ECP_2074		2141235	2142686	-	ECP_2074	EBESCG00000047071	Mannose-1-phosphate guanylyltransferase [Source:UniProtKB/TrEMBL;Acc:Q0TG56]	coding		0	0	0	2	17	19	22	314	336
ECP_2030		2100495	2101280	+	ECP_2030	EBESCG00000045487	Putative uncharacterized protein [Source:UniProtKB/TrEMBL;Acc:Q0TGA0]	coding	uncharacterized	1	0	1	4	31	35	115	313	428
ECP_0015		14202	15362	+	ECP_0015	EBESCG00000047227	Chaperone protein dnaJ [Source:UniProtKB/TrEMBL;Acc:Q0TLX4]	coding	chaperone	3	9	12	6	51	57	8	311	319
ECP_3032		3191049	3192008	-	ECP_3032	EBESCG00000047395	Putative uncharacterized protein [Source:UniProtKB/TrEMBL;Acc:Q0TDG4]	coding	uncharacterized	0	0	0	2	10	12	0	311	311
ECP_0502		529143	531014	+	ECP_0502	EBESCG00000045115	Peptidyl-prolyl cis-trans isomerase D [Source:UniProtKB/TrEMBL;Acc:Q0TKK0]	coding		3	8	11	5	48	53	12	310	322
ECP_2080		2147940	2149283	-	ECP_2080	EBESCG00000046060	Hypothetical antigen polymerase [Source:UniProtKB/TrEMBL;Acc:Q0TG50]	coding		0	0	0	0	25	25	0	309	309
ECP_1377		1409722	1410228	-	ECP_1377	EBESCG00000046712	Thiol peroxidase [Source:UniProtKB/TrEMBL;Acc:Q0TI41]	coding		7	3	10	14	58	72	50	308	358
ECP_1453		1495563	1496624	+	ECP_1453	EBESCG00000049408	Putative uncharacterized protein [Source:UniProtKB/TrEMBL;Acc:Q0THW9]	coding	uncharacterized	0	3	3	4	11	15	10	307	317
ECP_0160		172831	175074	+	ECP_0160	EBESCG00000045648	Ferrichrome-iron receptor [Source:UniProtKB/TrEMBL;Acc:Q0TLI1]	coding	receptor	3	10	13	3	78	81	10	306	316
ECP_2195		2285646	2287637	-	ECP_2195	EBESCG00000044929	Colicin I receptor [Source:UniProtKB/TrEMBL;Acc:Q0TFT5]	coding	receptor	2	3	5	2	69	71	2	303	305
rplY		2323364	2323648	+	rplY	EBESCG00000045304	50S ribosomal protein L25 [Source:UniProtKB/Swiss-Prot;Acc:Q0TFQ4]	coding	ribosomal protein	8	6	14	4	52	56	33	302	335
pepT		1176739	1177965	+	pepT	EBESCG00000045607	Peptidase T [Source:UniProtKB/Swiss-Prot;Acc:Q0TIU6]	coding		20	18	38	6	251	257	21	300	321
ECP_1311		1341374	1342969	-	ECP_1311	EBESCG00000046952	Anthranilate synthase component II [Source:UniProtKB/TrEMBL;Acc:Q0TIA7]	coding		6	4	10	2	55	57	13	300	313
ECP_0640		677232	677660	-	ECP_0640	EBESCG00000045796	Putative universal stress protein [Source:UniProtKB/TrEMBL;Acc:Q0TK63]	coding		3	3	6	2	27	29	80	300	380
ECP_1601		1650352	1650933	+	ECP_1601	EBESCG00000046655	Superoxide dismutase [Source:UniProtKB/TrEMBL;Acc:Q0THH3]	coding		8	4	12	11	61	72	58	297	355
ECP_1208		1242378	1242755	+	ECP_1208	EBESCG00000048863	Putative uncharacterized protein [Source:UniProtKB/TrEMBL;Acc:Q0TIL0]	coding	uncharacterized	0	0	0	0	29	29	0	295	295
ECP_4424		4636271	4638712	+	ECP_4424	EBESCG00000047275	Ribonuclease R [Source:UniProtKB/TrEMBL;Acc:Q0T9L4]	coding		4	10	14	12	42	54	36	294	330
ECP_0470		498481	499365	-	ECP_0470	EBESCG00000046284	Nucleoside-specific channel-forming protein tsx [Source:UniProtKB/TrEMBL;Acc:Q0TKN0]	coding		2	5	7	8	44	52	38	294	332
rplT		1714179	1714535	-	rplT	EBESCG00000046799	50S ribosomal protein L20 [Source:UniProtKB/Swiss-Prot;Acc:Q0THB3]	coding	ribosomal protein	7	2	9	14	70	84	82	293	375
ECP_2439		2555700	2555957	+	ECP_2439	EBESCG00000048408	Phosphocarrier protein HPr (Histidine-containing protein) [Source:UniProtKB/TrEMBL;Acc:Q0TF51]	coding		2	1	3	4	44	48	20	292	312
ECP_2575		2714847	2715422	-	ECP_2575	EBESCG00000046538	RNA polymerase sigma factor [Source:UniProtKB/TrEMBL;Acc:Q0TER5]	coding	RNA polymerase	14	2	16	10	56	66	25	291	316
ECP_3646		3820476	3822083	-	ECP_3646	EBESCG00000046304	Periplasmic dipeptide transport protein [Source:UniProtKB/TrEMBL;Acc:Q0TBQ7]	coding		11	11	22	11	29	40	82	290	372
rpmE		4326417	4326629	+	rpmE	EBESCG00000047294	50S ribosomal protein L31 [Source:UniProtKB/Swiss-Prot;Acc:Q0TAC8]	coding	ribosomal protein	1	2	3	3	74	77	44	290	334
rpmG		3915720	3915887	-	rpmG	EBESCG00000046554	50S ribosomal protein L33 [Source:UniProtKB/Swiss-Prot;Acc:Q0TBH3]	coding	ribosomal protein	0	2	2	0	30	30	20	290	310
atpF		4104207	4104677	-	atpF	EBESCG00000045442	ATP synthase subunit b [Source:UniProtKB/Swiss-Prot;Acc:Q0TAX3]	coding		11	5	16	7	63	70	10	289	299
ycgL		1248863	1249189	+	ycgL	EBESCG00000049019	UPF0745 protein ycgL [Source:UniProtKB/Swiss-Prot;Acc:Q0TIJ6]	coding		1	3	4	1	10	11	4	289	293
ECP_2381		2492646	2492930	-	ECP_2381	EBESCG00000046980	Putative uncharacterized protein [Source:UniProtKB/TrEMBL;Acc:Q0TFA4]	coding	uncharacterized	0	5	5	3	68	71	20	286	306
ECP_4040		4216835	4217599	+	ECP_4040	EBESCG00000045750	Uridine phosphorylase [Source:UniProtKB/TrEMBL;Acc:Q0TAM9]	coding		3	2	5	7	58	65	25	284	309
ECP_1271		1297790	1299586	-	ECP_1271	EBESCG00000047967	Nitrate/nitrite sensor protein NarX [Source:UniProtKB/TrEMBL;Acc:Q0TIE7]	coding		2	2	4	2	48	50	2	284	286
ECP_3028		3186695	3188824	-	ECP_3028	EBESCG00000046489	Capsule export protein KpsC [Source:UniProtKB/TrEMBL;Acc:Q0TDG8]	coding		0	0	0	0	26	26	6	280	286
purL		2697071	2700958	-	purL	EBESCG00000047458	Phosphoribosylformylglycinamidine synthase [Source:UniProtKB/Swiss-Prot;Acc:Q0TET1]	coding		7	8	15	10	82	92	22	277	299
ECP_3437		3588243	3589055	-	ECP_3437	EBESCG00000049257	Peptidyl-prolyl cis-trans isomerase [Source:UniProtKB/TrEMBL;Acc:Q0TCB2]	coding		6	1	7	8	75	83	50	277	327
gpmI		3892917	3894461	+	gpmI	EBESCG00000045154	2,3-bisphosphoglycerate-independent phosphoglycerate mutase [Source:UniProtKB/Swiss-Prot;Acc:Q0TBJ4]	coding		4	3	7	5	38	43	10	277	287
ECP_4132		4312661	4313089	+	ECP_4132	EBESCG00000047084	Putative uncharacterized protein [Source:UniProtKB/TrEMBL;Acc:Q0TAE1]	coding	uncharacterized	3	0	3	0	62	62	46	277	323
rpsP		2753801	2754049	-	rpsP	EBESCG00000045172	30S ribosomal protein S16 [Source:UniProtKB/Swiss-Prot;Acc:Q0TEN0]	coding	ribosomal protein	4	4	8	3	21	24	5	276	281
ECP_1310		1340012	1341370	-	ECP_1310	EBESCG00000044827	Tryptophan biosynthesis protein trpCF [Source:UniProtKB/TrEMBL;Acc:Q0TIA8]	coding		2	3	5	4	26	30	28	276	304
rlmE		3437482	3438111	-	rlmE	EBESCG00000048977	Ribosomal RNA large subunit methyltransferase E [Source:UniProtKB/Swiss-Prot;Acc:Q0TCT1]	coding	ribosomal transferase	10	7	17	10	39	49	11	275	286
ECP_0904		947015	950995	+	ECP_0904	EBESCG00000044962	Cell division protein FtsK [Source:UniProtKB/TrEMBL;Acc:Q0TJG0]	coding	cell division	7	11	18	12	52	64	57	275	332
ECP_1761		1814932	1815732	+	ECP_1761	EBESCG00000048619	PTS system, mannose-specific IIC component [Source:UniProtKB/TrEMBL;Acc:Q0TH15]	coding		1	0	1	0	39	39	29	275	304
dadA		1258153	1259451	+	dadA	EBESCG00000046108	D-amino acid dehydrogenase small subunit [Source:UniProtKB/Swiss-Prot;Acc:Q0TII6]	coding	dehydrogenase	8	5	13	10	27	37	22	273	295
ECP_0251		272683	275127	-	ECP_0251	EBESCG00000047408	Putative acyl-CoA dehydrogenase [Source:UniProtKB/TrEMBL;Acc:Q0TL94]	coding	dehydrogenase	16	5	21	14	48	62	349	272	621
atpG		4101191	4102054	-	atpG	EBESCG00000046929	ATP synthase gamma chain [Source:UniProtKB/Swiss-Prot;Acc:Q0TAX6]	coding		3	4	7	8	38	46	14	271	285
msbA		977179	978927	+	msbA	EBESCG00000046751	Lipid A export ATP-binding/permease protein msbA [Source:UniProtKB/Swiss-Prot;Acc:Q0TJD9]	coding		3	2	5	8	46	54	4	269	273
ECP_0739		782111	783277	+	ECP_0739	EBESCG00000045390	Succinyl-CoA synthetase beta chain [Source:UniProtKB/TrEMBL;Acc:Q0TJW6]	coding		1	2	3	2	19	21	105	269	374
ECP_3036		3195541	3196317	-	ECP_3036	EBESCG00000047578	Polysialic acid transport protein KpsM [Source:UniProtKB/TrEMBL;Acc:Q0TDG0]	coding		0	0	0	0	41	41	0	269	269
uspF		1433574	1434008	-	uspF	EBESCG00000048169	Universal stress protein F [Source:UniProtKB/Swiss-Prot;Acc:Q0TI19]	coding		0	5	5	0	36	36	117	267	384
zapB		4317919	4318164	+	zapB	EBESCG00000047972	Cell division protein zapB [Source:UniProtKB/Swiss-Prot;Acc:Q0TAD6]	coding	cell division	2	2	4	5	41	46	62	266	328
ECP_4556	PAI II	4766716	4767228	-	ECP_4556	EBESCG00000048561	Hemolysin-activating lysine-acyltransferase HlyC [Source:UniProtKB/TrEMBL;Acc:Q0T987]	coding		2	1	3	0	38	38	12	265	277
ECP_4082		4263994	4265817	+	ECP_4082	EBESCG00000047366	GTP-binding protein TypA/BipA [Source:UniProtKB/TrEMBL;Acc:Q0TAI9]	coding		11	9	20	23	65	88	22	263	285
ECP_1162		1205517	1205810	-	ECP_1162	EBESCG00000048119	Bor protein [Source:UniProtKB/TrEMBL;Acc:Q0TIQ6]	coding		0	3	3	2	96	98	4	260	264
sstT		3350890	3352134	+	sstT	EBESCG00000046223	Serine/threonine transporter sstT [Source:UniProtKB/Swiss-Prot;Acc:Q0TD17]	coding		3	2	5	6	41	47	20	259	279
ECP_2076		2143890	2144897	-	ECP_2076	EBESCG00000048320	UDP-glucose 4-epimerase [Source:UniProtKB/TrEMBL;Acc:Q0TG54]	coding		2	1	3	0	32	32	8	259	267
ECP_4286		4496147	4498969	-	ECP_4286	EBESCG00000049031	Excinuclease ABC subunit A [Source:UniProtKB/TrEMBL;Acc:Q0T9Z5]	coding		5	16	21	12	40	52	6	258	264
ECP_3487		3636093	3636977	+	ECP_3487	EBESCG00000047645	Heat shock protein 33, redox regulated chaparone [Source:UniProtKB/TrEMBL;Acc:Q0TC66]	coding		3	3	6	5	34	39	8	256	264
ECP_0096		105300	106562	+	ECP_0096	EBESCG00000049255	Cell division protein FtsA [Source:UniProtKB/TrEMBL;Acc:Q0TLP5]	coding	cell division	3	6	9	12	82	94	16	255	271
ECP_3262		3432620	3432952	-	ECP_3262	EBESCG00000044991	Protein-export membrane protein SecG [Source:UniProtKB/TrEMBL;Acc:Q0TCT5]	coding	membrane protein	2	2	4	1	25	26	39	254	293
ECP_4263		4471064	4471273	+	ECP_4263	EBESCG00000045996	Protein YjbJ (Putative general stress response protein) [Source:UniProtKB/TrEMBL;Acc:Q0TA18]	coding		4	2	6	1	20	21	183	252	435
atpB		4105025	4105840	-	atpB	EBESCG00000049420	ATP synthase subunit a [Source:UniProtKB/Swiss-Prot;Acc:Q0TAX1]	coding		7	5	12	2	44	46	8	251	259
pfkA		4306921	4307883	+	pfkA	EBESCG00000048247	6-phosphofructokinase [Source:UniProtKB/Swiss-Prot;Acc:Q0TAE8]	coding	kinase	6	8	14	12	42	54	27	251	278
miaB		720322	721746	-	miaB	EBESCG00000047047	(Dimethylallyl)adenosine tRNA methylthiotransferase miaB [Source:UniProtKB/Swiss-Prot;Acc:Q0TK19]	coding	tRNA modifier	4	3	7	6	50	56	14	251	265
ECP_3029		3189178	3190116	-	ECP_3029	EBESCG00000046278	Putative uncharacterized protein [Source:UniProtKB/TrEMBL;Acc:Q0TDG7]	coding	uncharacterized	1	1	2	0	10	10	2	250	252
ECP_3494		3646470	3646697	+	ECP_3494	EBESCG00000048141	Ferrous iron transport protein A [Source:UniProtKB/TrEMBL;Acc:Q0TC59]	coding		1	1	2	0	10	10	0	250	250
ECP_3817	PAI I	3985976	3987241	+	ECP_3817	EBESCG00000049023	FasG-like protein [Source:UniProtKB/TrEMBL;Acc:Q0TB91]	coding		3	0	3	2	24	26	2	248	250
ECP_4545	PAI II	4755755	4756123	+	ECP_4545	EBESCG00000047443	Putative uncharacterized protein [Source:UniProtKB/TrEMBL;Acc:Q0T998]	coding	uncharacterized	7	1	8	4	28	32	46	247	293
erpA		181834	182178	+	erpA	EBESCG00000047970	Iron-sulfur cluster insertion protein erpA [Source:UniProtKB/Swiss-Prot;Acc:Q0TLH5]	coding		8	1	9	8	88	96	142	246	388
ECP_4759		4909564	4910169	+	ECP_4759	EBESCG00000045581	Osmotically inducible protein Y [Source:UniProtKB/TrEMBL;Acc:Q0T8T8]	coding		13	2	15	7	48	55	270	245	515
rpmJ2		379665	379805	-	rpmJ2	EBESCG00000046889	50S ribosomal protein L36 2 [Source:UniProtKB/Swiss-Prot;Acc:Q0TKY8]	coding	ribosomal protein	1	2	3	5	38	43	47	245	292
ECP_0895		936099	936323	-	ECP_0895	EBESCG00000046574	Cold shock-like protein CspD [Source:UniProtKB/TrEMBL;Acc:Q0TJG9]	coding		27	3	30	8	32	40	822	244	1066
ECP_1108		1165359	1166063	-	ECP_1108	EBESCG00000046723	Putative uncharacterized protein [Source:UniProtKB/TrEMBL;Acc:Q0TIV8]	coding	uncharacterized	1	2	3	0	21	21	0	244	244
ECP_3928		4095631	4097460	-	ECP_3928	EBESCG00000048133	Glucosamine-fructose-6-phosphate aminotransferase [Source:UniProtKB/TrEMBL;Acc:Q0TAY0]	coding		12	9	21	11	73	84	40	242	282
ECP_1191		1230869	1231696	-	ECP_1191	EBESCG00000048555	Iron transport protein, ATP-binding component [Source:UniProtKB/TrEMBL;Acc:Q0TIM7]	coding		7	3	10	0	109	109	0	242	242
ECP_3609		3771397	3771969	+	ECP_3609	EBESCG00000048388	HdeD protein [Source:UniProtKB/TrEMBL;Acc:Q0TBU4]	coding		1	9	10	1	28	29	2	241	243
ECP_0207		224273	225088	-	ECP_0207	EBESCG00000048447	Putative lipoprotein YaeC [Source:UniProtKB/TrEMBL;Acc:Q0TLD4]	coding		9	8	17	7	37	44	36	240	276
ECP_0639		675516	677111	+	ECP_0639	EBESCG00000044892	Alkyl hydroperoxide reductase subunit F [Source:UniProtKB/TrEMBL;Acc:Q0TK64]	coding		3	4	7	5	48	53	6	240	246
ECP_0305	PAI III	324717	328454	-	ECP_0305	EBESCG00000047789	Putative ATP binding cassette (ABC) transporter [Source:UniProtKB/TrEMBL;Acc:Q0TL41]	coding		6	3	9	0	51	51	6	237	243
glnS		741439	743103	+	glnS	EBESCG00000046812	Glutaminyl-tRNA synthetase [Source:UniProtKB/Swiss-Prot;Acc:Q0TK03]	coding	tRNA modifier	6	7	13	6	39	45	10	237	247
ECP_1608		1656371	1657519	+	ECP_1608	EBESCG00000044886	Cyclopropane-fatty-acyl-phospholipid synthase [Source:UniProtKB/TrEMBL;Acc:Q0THG6]	coding		5	4	9	6	39	45	109	236	345
ECP_2078		2146046	2147077	-	ECP_2078	EBESCG00000049129	Putative glycosyltransferase [Source:UniProtKB/TrEMBL;Acc:Q0TG52]	coding		0	1	1	0	18	18	6	235	241
ECP_3610		3772736	3773296	+	ECP_3610	EBESCG00000047467	Putative uncharacterized protein [Source:UniProtKB/TrEMBL;Acc:Q0TBU3]	coding	uncharacterized	0	0	0	4	19	23	20	235	255
ECP_4466		4672692	4673072	+	ECP_4466	EBESCG00000048805	Putative transcriptional regulator YtfH [Source:UniProtKB/TrEMBL;Acc:Q0T9H2]	coding		21	3	24	60	75	135	37	234	271
ECP_1994		2074801	2076948	+	ECP_1994	EBESCG00000048211	Putative outer membrane receptor for iron compound or colicin [Source:UniProtKB/TrEMBL;Acc:Q0TGD6]	coding	receptor	7	0	7	4	44	48	22	234	256
ECP_4213		4411198	4411470	+	ECP_4213	EBESCG00000046331	DNA-binding protein HU-alpha [Source:UniProtKB/TrEMBL;Acc:Q0TA65]	coding		3	5	8	22	85	107	92	234	326
ECP_2274		2373842	2376469	-	ECP_2274	EBESCG00000046775	DNA gyrase subunit A [Source:UniProtKB/TrEMBL;Acc:Q0TFL1]	coding		11	13	24	6	40	46	16	233	249
ECP_3962		4134350	4135996	+	ECP_3962	EBESCG00000046991	Acetolactate synthase [Source:UniProtKB/TrEMBL;Acc:Q0TAV1]	coding		6	8	14	12	46	58	4	233	237
ECP_1316		1348433	1349308	+	ECP_1316	EBESCG00000045507	Pseudouridine synthase [Source:UniProtKB/TrEMBL;Acc:Q0TIA2]	coding		9	2	11	8	51	59	15	232	247
ECP_3438		3589555	3590145	-	ECP_3438	EBESCG00000047316	Peptidyl-prolyl cis-trans isomerase [Source:UniProtKB/TrEMBL;Acc:Q0TCB1]	coding		9	3	12	12	46	58	110	231	341
ECP_0735		775124	776890	+	ECP_0735	EBESCG00000049166	Succinate dehydrogenase flavoprotein subunit [Source:UniProtKB/TrEMBL;Acc:Q0TJX0]	coding		7	8	15	20	54	74	38	231	269
ECP_0936		991605	993452	+	ECP_0936	EBESCG00000046724	Putative uncharacterized protein [Source:UniProtKB/TrEMBL;Acc:Q0TJC8]	coding	uncharacterized	4	9	13	10	57	67	34	230	264
ECP_3271		3442072	3443037	-	ECP_3271	EBESCG00000048727	Hypothetical transport protein YhbE [Source:UniProtKB/TrEMBL;Acc:Q0TCS6]	coding		4	4	8	6	51	57	7	230	237
ECP_3033		3192005	3192994	-	ECP_3033	EBESCG00000046002	Putative uncharacterized protein [Source:UniProtKB/TrEMBL;Acc:Q0TDG3]	coding	uncharacterized	0	0	0	2	27	29	6	230	236
ECP_2510		2630687	2632222	-	ECP_2510	EBESCG00000048596	Inosine-5'-monophosphate dehydrogenase [Source:UniProtKB/TrEMBL;Acc:Q0TEY0]	coding	dehydrogenase	3	7	10	9	66	75	12	227	239
truB		3422283	3423227	-	truB	EBESCG00000049293	tRNA pseudouridine synthase B [Source:UniProtKB/Swiss-Prot;Acc:Q0TCU3]	coding	tRNA modifier	4	5	9	3	40	43	8	226	234
ECP_1223		1249261	1249920	+	ECP_1223	EBESCG00000046322	Putative fumarylacetoacetate (FAA) hydrolase family [Source:UniProtKB/TrEMBL;Acc:Q0TIJ5]	coding		6	7	13	0	25	25	12	225	237
purC		2608760	2609473	-	purC	EBESCG00000047147scription=Phosphoribosylaminoimidazole-succinocarboxamidesynthase [Source:UniProtKB/Swiss-Prot;Acc:Q0TF00]	No description	coding	no description	3	5	8	0	30	30	4	225	229
tmk		1146002	1146643	+	tmk	EBESCG00000046644	Thymidylate kinase [Source:UniProtKB/Swiss-Prot;Acc:Q0TIX6]	coding	kinase	4	0	4	7	63	70	6	224	230
ECP_3814	PAI I	3982471	3984978	+	ECP_3814	EBESCG00000047581	CS12 fimbria outer membrane usher protein [Source:UniProtKB/TrEMBL;Acc:Q0TB94]	coding	membrane protein	5	0	5	0	55	55	6	223	229
mntH		2534898	2536136	-	mntH	EBESCG00000047947	Manganese transport protein mntH [Source:UniProtKB/Swiss-Prot;Acc:Q0TF69]	coding		13	6	19	30	83	113	27	222	249
ECP_2534		2669198	2669584	-	ECP_2534	EBESCG00000049193	NifU-like protein [Source:UniProtKB/TrEMBL;Acc:Q0TEV6]	coding		5	2	7	2	41	43	30	221	251
ECP_3161		3328465	3329088	+	ECP_3161	EBESCG00000049201	Putative uncharacterized protein [Source:UniProtKB/TrEMBL;Acc:Q0TD36]	coding	uncharacterized	2	1	3	7	53	60	8	221	229
ECP_1105		1160309	1161268	-	ECP_1105	EBESCG00000047439	Putative uncharacterized protein [Source:UniProtKB/TrEMBL;Acc:Q0TIW1]	coding	uncharacterized	3	0	3	0	26	26	9	220	229
ECP_0887		925089	926057	-	ECP_0887	EBESCG00000046840	NADH oxidoreductase hcr [Source:UniProtKB/TrEMBL;Acc:Q0TJH7]	coding		0	4	4	0	29	29	0	220	220
ECP_2491		2609686	2610720	-	ECP_2491	EBESCG00000049206	Lipoprotein-34 [Source:UniProtKB/TrEMBL;Acc:Q0TEZ9]	coding		13	3	16	8	40	48	24	219	243
ECP_1217		1245731	1246543	-	ECP_1217	EBESCG00000047873	Septum site-determining protein MinD [Source:UniProtKB/TrEMBL;Acc:Q0TIK1]	coding		5	2	7	3	40	43	23	219	242
ECP_1262		1290358	1291167	+	ECP_1262	EBESCG00000047117	Putative uncharacterized protein [Source:UniProtKB/TrEMBL;Acc:Q0TIF6]	coding	uncharacterized	1	3	4	2	29	31	3	219	222
ECP_3035		3194876	3195544	-	ECP_3035	EBESCG00000046688	Polysialic acid transport ATP-binding protein KpsT [Source:UniProtKB/TrEMBL;Acc:Q0TDG1]	coding		0	0	0	0	25	25	0	219	219
tpiA		4310109	4310876	-	tpiA	EBESCG00000048728	Triosephosphate isomerase [Source:UniProtKB/Swiss-Prot;Acc:Q0TAE5]	coding		4	4	8	12	64	76	52	218	270
ybeD		696239	696502	-	ybeD	EBESCG00000046622	UPF0250 protein ybeD [Source:UniProtKB/Swiss-Prot;Acc:Q0TK42]	coding		3	0	3	8	85	93	17	218	235
ECP_1689		1737806	1738291	-	ECP_1689	EBESCG00000046071	Spheroplast protein Y [Source:UniProtKB/TrEMBL;Acc:Q0TH87]	coding		2	0	2	2	54	56	70	218	288
ECP_2073		2139782	2141152	-	ECP_2073	EBESCG00000048229	Phosphomannomutase [Source:UniProtKB/TrEMBL;Acc:Q0TG57]	coding		2	1	3	4	13	17	101	218	319
metK		3104511	3105665	+	metK	EBESCG00000046362	S-adenosylmethionine synthetase [Source:UniProtKB/Swiss-Prot;Acc:Q0TDR0]	coding		2	9	11	6	63	69	2	218	220
ECP_1798		1849499	1850941	+	ECP_1798	EBESCG00000047213	Pyruvate kinase [Source:UniProtKB/TrEMBL;Acc:Q0TGX8]	coding	kinase	1	4	5	7	24	31	35	218	253
ECP_3456		3605670	3608213	+	ECP_3456	EBESCG00000045712	Nitrite reductase [NAD(P)H] large subunit [Source:UniProtKB/TrEMBL;Acc:Q0TC95]	coding		0	9	9	1	27	28	6	217	223
ECP_0155		165598	166053	-	ECP_0155	EBESCG00000047529	DnaK suppressor protein [Source:UniProtKB/TrEMBL;Acc:Q0TLI6]	coding		7	3	10	5	52	57	172	215	387
trpA		1338001	1338807	-	trpA	EBESCG00000046976	Tryptophan synthase alpha chain [Source:UniProtKB/Swiss-Prot;Acc:Q0TIB0]	coding		5	2	7	4	41	45	62	214	276
ECP_1226		1251238	1251657	+	ECP_1226	EBESCG00000047868	UmuD protein [Source:UniProtKB/TrEMBL;Acc:Q0TIJ2]	coding		1	2	3	3	20	23	3	214	217
ECP_0223		241626	242411	+	ECP_0223	EBESCG00000047786	Hypothetical lipoprotein [Source:UniProtKB/TrEMBL;Acc:Q0TLC1]	coding		0	2	2	2	37	39	0	211	211
ECP_4195		4389701	4390246	+	ECP_4195	EBESCG00000046324	Transcription antitermination protein nusG [Source:UniProtKB/TrEMBL;Acc:Q0TA83]	coding		2	4	6	2	48	50	30	210	240
rlmL		1011218	1013326	+	rlmL	EBESCG00000048131	Ribosomal RNA large subunit methyltransferase L [Source:UniProtKB/Swiss-Prot;Acc:Q0TJB3]	coding	ribosomal transferase	9	9	18	6	75	81	3	208	211
ECP_0618		650285	654166	+	ECP_0618	EBESCG00000047193	Enterobactin synthetase component F [Source:UniProtKB/TrEMBL;Acc:Q0TK85]	coding		3	0	3	0	12	12	4	208	212
ihfB		974388	974672	+	ihfB	EBESCG00000049320	Integration host factor subunit beta [Source:UniProtKB/Swiss-Prot;Acc:Q0TJE1]	coding		2	4	6	2	71	73	100	208	308
ECP_1099		1154986	1155999	+	ECP_1099	EBESCG00000047446	Beta-hexosaminidase [Source:UniProtKB/TrEMBL;Acc:Q0TIW7]	coding		1	7	8	4	54	58	18	208	226
astC		1743428	1744648	-	astC	EBESCG00000048104	Succinylornithine transaminase [Source:UniProtKB/Swiss-Prot;Acc:Q0TH82]	coding		7	1	8	17	50	67	87	207	294
ECP_3811	PAI I	3980576	3981229	+	ECP_3811	EBESCG00000049384	Putative CS12 fimbria-like major fimbrial protein subunit [Source:UniProtKB/TrEMBL;Acc:Q0TB97]	coding		3	1	4	2	19	21	4	205	209
ECP_4419		4631655	4632914	+	ECP_4419	EBESCG00000048630	HflK protein [Source:UniProtKB/TrEMBL;Acc:Q0T9L9]	coding		8	4	12	5	24	29	14	204	218
ECP_1908		1946855	1947184	+	ECP_1908	EBESCG00000047207	Putative uncharacterized protein [Source:UniProtKB/TrEMBL;Acc:Q0TGM0]	coding	uncharacterized	4	9	13	12	644	656	17	204	221
ECP_3951		4120068	4120958	+	ECP_3951	EBESCG00000047696	D-ribose-binding periplasmic protein [Source:UniProtKB/TrEMBL;Acc:Q0TAV9]	coding		0	3	3	5	46	51	38	202	240
ECP_2883		3052540	3054057	-	ECP_2883	EBESCG00000048891	Lysyl-tRNA synthetase [Source:UniProtKB/TrEMBL;Acc:Q0TDW2]	coding	tRNA modifier	3	6	9	2	48	50	16	200	216
zapA		3073474	3073803	+	zapA	EBESCG00000044993	Cell division protein zapA [Source:UniProtKB/Swiss-Prot;Acc:Q0TDU2]	coding	cell division	0	3	3	1	55	56	34	200	234
ECP_0939		994906	996096	-	ECP_0939	EBESCG00000048852	Aspartate aminotransferase [Source:UniProtKB/TrEMBL;Acc:Q0TJC5]	coding		7	3	10	3	37	40	58	199	257
yeeX		2118741	2119070	-	yeeX	EBESCG00000047838	UPF0265 protein yeeX [Source:UniProtKB/Swiss-Prot;Acc:Q0TG79]	coding		4	0	4	6	26	32	52	199	251
ECP_1587		1639238	1639705	+	ECP_1587	EBESCG00000048522	Outer membrane lipoprotein [Source:UniProtKB/TrEMBL;Acc:Q0THI7]	coding	membrane protein	7	1	8	14	35	49	139	198	337
ECP_3824	PAI I	3991353	3992231	+	ECP_3824	EBESCG00000048830	Putative periplasmic binding protein [Source:UniProtKB/TrEMBL;Acc:Q0TB84]	coding		2	1	3	4	32	36	13	198	211
ECP_2081		2149283	2150521	-	ECP_2081	EBESCG00000045320	Putative O antigen flippase [Source:UniProtKB/TrEMBL;Acc:Q0TG49]	coding		1	0	1	0	18	18	2	198	200
nusB		502489	502908	+	nusB	EBESCG00000049371	N utilization substance protein B homolog [Source:UniProtKB/Swiss-Prot;Acc:Q0TKM5]	coding		0	2	2	3	25	28	11	198	209
ECP_0733		774379	774783	+	ECP_0733	EBESCG00000045610	Succinate dehydrogenase cytochrome subunit [Source:UniProtKB/TrEMBL;Acc:Q0TJX2]	coding	dehydrogenase	0	1	1	0	26	26	13	198	211
ECP_3031		3190414	3191052	-	ECP_3031	EBESCG00000047032	Putative uncharacterized protein [Source:UniProtKB/TrEMBL;Acc:Q0TDG5]	coding	uncharacterized	0	0	0	0	13	13	3	198	201
secA		109597	112302	+	secA	EBESCG00000046280	Protein translocase subunit secA [Source:UniProtKB/Swiss-Prot;Acc:Q0TLP1]	coding		3	16	19	8	57	65	14	197	211
ECP_1963	PAI IV	2016992	2017504	-	ECP_1963	EBESCG00000046188	Putative uncharacterized protein [Source:UniProtKB/TrEMBL;Acc:Q0TGG7]	coding	uncharacterized	3	0	3	2	23	25	37	197	234
accA		212829	213788	+	accA	EBESCG00000048733	Acetyl-coenzyme A carboxylase carboxyl transferase subunit alpha [Source:UniProtKB/Swiss-Prot;Acc:Q0TLE8]	coding		2	6	8	5	22	27	24	197	221
ECP_0186		204690	205175	+	ECP_0186	EBESCG00000045524	Outer membrane protein OmpH [Source:UniProtKB/TrEMBL;Acc:Q0TLF5]	coding	membrane protein	8	2	10	5	12	17	43	196	239
ECP_1270		1297147	1297797	-	ECP_1270	EBESCG00000048867	Nitrate/nitrite response regulator protein NarL [Source:UniProtKB/TrEMBL;Acc:Q0TIE8]	coding		5	3	8	4	33	37	7	196	203
ECP_4492		4704503	4707199	+	ECP_4492	EBESCG00000047606	Mg(2+) transport ATPase, P-type 1 [Source:UniProtKB/TrEMBL;Acc:Q0T9E6]	coding		3	11	14	0	47	47	6	196	202
ECP_0929		981410	982156	+	ECP_0929	EBESCG00000048004	3-deoxy-manno-octulosonate cytidylyltransferase [Source:UniProtKB/TrEMBL;Acc:Q0TJD5]	coding		0	0	0	0	30	30	11	196	207
ECP_0523		548496	551645	-	ECP_0523	EBESCG00000045577	Acriflavine resistance protein B [Source:UniProtKB/TrEMBL;Acc:Q0TKH9]	coding		7	10	17	10	61	71	8	195	203
efp		4605858	4606424	+	efp	EBESCG00000044872	Elongation factor P [Source:UniProtKB/Swiss-Prot;Acc:Q0T9P4]	coding		5	7	12	10	37	47	16	195	211
ECP_4070		4249111	4249737	+	ECP_4070	EBESCG00000045934	Thiol:disulfide interchange protein DsbA [Source:UniProtKB/TrEMBL;Acc:Q0TAK1]	coding		3	1	4	14	76	90	30	195	225
ECP_0683		719129	720208	-	ECP_0683	EBESCG00000045255	Putative ATP-binding PhoH-like protein [Source:UniProtKB/TrEMBL;Acc:Q0TK20]	coding		2	4	6	7	36	43	16	195	211
ECP_3193		3365237	3365620	+	ECP_3193	EBESCG00000046770	Protein YqjC [Source:UniProtKB/TrEMBL;Acc:Q0TD04]	coding		1	1	2	4	28	32	36	194	230
ECP_2362		2472218	2473438	-	ECP_2362	EBESCG00000046435	3-oxoacyl-[acyl-carrier-protein] synthase I [Source:UniProtKB/TrEMBL;Acc:Q0TFC3]	coding		3	2	5	10	24	34	28	193	221
ECP_0004		3733	5019	+	ECP_0004	EBESCG00000048869	Threonine synthase [Source:UniProtKB/TrEMBL;Acc:Q0TLY5]	coding		2	0	2	4	23	27	17	193	210
ECP_1055		1113596	1114156	-	ECP_1055	EBESCG00000047741	Putative lipoprotein YceB [Source:UniProtKB/TrEMBL;Acc:Q0TJ11]	coding		0	4	4	0	44	44	12	193	205
ECP_3027		3185408	3186658	-	ECP_3027	EBESCG00000045136	Capsule polysaccharide export protein KpsS [Source:UniProtKB/TrEMBL;Acc:Q0TDG9]	coding		0	0	0	0	20	20	7	193	200
cmk		971761	972444	+	cmk	EBESCG00000047323	Cytidylate kinase [Source:UniProtKB/Swiss-Prot;Acc:Q0TJE3]	coding	kinase	2	2	4	0	15	15	9	192	201
ECP_2077		2144914	2146059	-	ECP_2077	EBESCG00000045350	Hypothetical glycosyltransferase [Source:UniProtKB/TrEMBL;Acc:Q0TG53]	coding		0	0	0	0	14	14	2	192	194
deoB		4917519	4918742	+	deoB	EBESCG00000044887	Phosphopentomutase [Source:UniProtKB/Swiss-Prot;Acc:Q0T8T0]	coding		6	6	12	12	30	42	95	191	286
ECP_4194		4389316	4389699	+	ECP_4194	EBESCG00000049170	Preprotein translocase secE subunit [Source:UniProtKB/TrEMBL;Acc:Q0TA84]	coding		4	7	11	8	52	60	12	191	203
ECP_0740		783277	784146	+	ECP_0740	EBESCG00000046928	Succinyl-CoA ligase [ADP-forming] subunit alpha [Source:UniProtKB/TrEMBL;Acc:Q0TJW5]	coding		3	3	6	0	26	26	70	191	261
ECP_2905		3075041	3076273	-	ECP_2905	EBESCG00000046506	D-3-phosphoglycerate dehydrogenase [Source:UniProtKB/TrEMBL;Acc:Q0TDU0]	coding	dehydrogenase	6	5	11	8	37	45	18	190	208
ECP_0750		791715	792980	+	ECP_0750	EBESCG00000047266	TolA colicin import membrane protein [Source:UniProtKB/TrEMBL;Acc:Q0TJV5]	coding	membrane protein	4	5	9	4	23	27	5	190	195
fadB		4234643	4236832	-	fadB	EBESCG00000045763	Fatty acid oxidation complex subunit alpha [Source:UniProtKB/Swiss-Prot;Acc:Q0TAL0]	coding		2	8	10	4	27	31	229	190	419
ECP_1209		1242901	1243428	+	ECP_1209	EBESCG00000047202	Putative uncharacterized protein [Source:UniProtKB/TrEMBL;Acc:Q0TIK9]	coding	uncharacterized	1	1	2	0	36	36	8	190	198
ECP_2554		2691232	2692422	+	ECP_2554	EBESCG00000044988	Flavohemoprotein [Source:UniProtKB/TrEMBL;Acc:Q0TET6]	coding		0	5	5	7	28	35	6	190	196
ECP_0673		708879	709361	+	ECP_0673	EBESCG00000046319	Putative cytoplasmic protein [Source:UniProtKB/TrEMBL;Acc:Q0TK30]	coding		13	8	21	33	109	142	196	189	385
ECP_0266		286482	287939	-	ECP_0266	EBESCG00000047521	Aminoacyl-histidine dipeptidase [Source:UniProtKB/TrEMBL;Acc:Q0TL79]	coding		6	5	11	6	34	40	20	189	209
ECP_0495		521700	522017	+	ECP_0495	EBESCG00000045093	BolA protein [Source:UniProtKB/TrEMBL;Acc:Q0TKK7]	coding		5	2	7	9	67	76	315	189	504
ECP_0630		665836	667941	+	ECP_0630	EBESCG00000049382	Carbon starvation protein A [Source:UniProtKB/TrEMBL;Acc:Q0TK73]	coding		10	2	12	6	39	45	90	188	278
kdsA		1291203	1292057	+	kdsA	EBESCG00000046501	2-dehydro-3-deoxyphosphooctonate aldolase [Source:UniProtKB/Swiss-Prot;Acc:Q0TIF5]	coding		8	2	10	1	8	9	20	188	208
katG		4340556	4342736	+	katG	EBESCG00000046471	Catalase-peroxidase [Source:UniProtKB/Swiss-Prot;Acc:Q0TAB7]	coding		8	8	16	10	32	42	83	188	271
ECP_3322		3487137	3487400	+	ECP_3322	EBESCG00000049217	Putative uncharacterized protein [Source:UniProtKB/TrEMBL;Acc:Q0TCM7]	coding	uncharacterized	1	1	2	3	35	38	16	188	204
ECP_0546		576659	576961	+	ECP_0546	EBESCG00000048931	Putative uncharacterized protein [Source:UniProtKB/TrEMBL;Acc:Q0TKF6]	coding	uncharacterized	3	0	3	10	92	102	2	186	188
ECP_1091		1146640	1147644	+	ECP_1091	EBESCG00000047582	DNA polymerase III, delta' subunit [Source:UniProtKB/TrEMBL;Acc:Q0TIX5]	coding	DNA polymerase	2	1	3	1	20	21	3	186	189
ECP_0853		894877	896079	+	ECP_0853	EBESCG00000048642	Penicillin-binding protein 6 [Source:UniProtKB/TrEMBL;Acc:Q0TJK9]	coding		10	6	16	6	40	46	36	185	221
ECP_3448		3597768	3598400	+	ECP_3448	EBESCG00000047535	CAMP-regulatory protein [Source:UniProtKB/TrEMBL;Acc:Q0TCA3]	coding		5	12	17	6	44	50	63	185	248
ECP_0467		495137	496984	+	ECP_0467	EBESCG00000046418	Protein-export membrane protein SecD [Source:UniProtKB/TrEMBL;Acc:Q0TKN3]	coding	membrane protein	3	8	11	14	59	73	4	185	189
ECP_2492		2610737	2611615	-	ECP_2492	EBESCG00000047931	Dihydrodipicolinate synthase [Source:UniProtKB/TrEMBL;Acc:Q0TEZ8]	coding		4	8	12	5	20	25	15	184	199
ECP_4470		4676946	4677152	+	ECP_4470	EBESCG00000045062	Putative uncharacterized protein [Source:UniProtKB/TrEMBL;Acc:Q0T9G8]	coding	uncharacterized	4	0	4	2	41	43	44	184	228
ECP_0184		200754	202106	+	ECP_0184	EBESCG00000048024	Protease EcfE [Source:UniProtKB/TrEMBL;Acc:Q0TLF7]	coding		3	4	7	9	34	43	8	184	192
nfuA		3652148	3652723	+	nfuA	EBESCG00000049269	Fe/S biogenesis protein nfuA [Source:UniProtKB/Swiss-Prot;Acc:Q0TC53]	coding		3	3	6	0	34	34	18	184	202
ECP_1231		1256291	1257823	-	ECP_1231	EBESCG00000045792	Putative uncharacterized protein [Source:UniProtKB/TrEMBL;Acc:Q0TII7]	coding	uncharacterized	9	3	12	49	116	165	306	183	489
nhaA		20131	21297	+	nhaA	EBESCG00000048475	Na(+)/H(+) antiporter nhaA [Source:UniProtKB/Swiss-Prot;Acc:Q0TLW9]	coding		8	4	12	4	36	40	10	183	193
ECP_0681		717697	718575	-	ECP_0681	EBESCG00000048924	Magnesium and cobalt efflux protein CorC [Source:UniProtKB/TrEMBL;Acc:Q0TK22]	coding		4	5	9	4	26	30	25	183	208
astD		1740922	1742400	-	astD	EBESCG00000047228	N-succinylglutamate 5-semialdehyde dehydrogenase [Source:UniProtKB/Swiss-Prot;Acc:Q0TH84]	coding	dehydrogenase	6	6	12	9	33	42	127	182	309
astA		1742397	1743431	-	astA	EBESCG00000046545	Arginine N-succinyltransferase [Source:UniProtKB/Swiss-Prot;Acc:Q0TH83]	coding		0	4	4	2	22	24	81	182	263
gltX		2541335	2542750	-	gltX	EBESCG00000048661	Glutamyl-tRNA synthetase [Source:UniProtKB/Swiss-Prot;Acc:Q0TF64]	coding	tRNA modifier	3	2	5	4	20	24	20	181	201
ECP_4560	PAI II	4768692	4769462	-	ECP_4560	EBESCG00000048138	Putative uncharacterized protein [Source:UniProtKB/TrEMBL;Acc:Q0T983]	coding	uncharacterized	2	0	2	2	23	25	22	180	202
atpE		4104739	4104978	-	atpE	EBESCG00000047660	ATP synthase subunit c [Source:UniProtKB/Swiss-Prot;Acc:Q0TAX2]	coding		8	7	15	6	38	44	6	179	185
lptE		705466	706047	-	lptE	EBESCG00000048800	LPS-assembly lipoprotein lptE [Source:UniProtKB/Swiss-Prot;Acc:Q0TK32]	coding		3	3	6	0	17	17	14	179	193
ECP_0745		789569	789682	+	ECP_0745	EBESCG00000049345	Putative membrane protein [Source:UniProtKB/TrEMBL;Acc:Q0TJW0]	coding	membrane protein	1	1	2	2	39	41	27	179	206
ECP_1254		1282162	1283814	-	ECP_1254	EBESCG00000044797	Putative sulfate transporter YchM [Source:UniProtKB/TrEMBL;Acc:Q0TIG4]	coding		8	8	16	3	76	79	5	178	183
ECP_1102		1158495	1159034	+	ECP_1102	EBESCG00000045572	Putative uncharacterized protein [Source:UniProtKB/TrEMBL;Acc:Q0TIW4]	coding	uncharacterized	6	5	11	10	31	41	40	177	217
ECP_0705		746145	746675	-	ECP_0705	EBESCG00000047159	Flavodoxin [Source:UniProtKB/TrEMBL;Acc:Q0TJZ8]	coding		1	5	6	0	34	34	10	177	187
ECP_1979		2056734	2066354	-	ECP_1979	EBESCG00000046258	Putative polyketide synthase [Source:UniProtKB/TrEMBL;Acc:Q0TGF1]	coding		18	2	20	18	53	71	16	176	192
lolB		1285915	1286538	-	lolB	EBESCG00000048467	Outer-membrane lipoprotein lolB [Source:UniProtKB/Swiss-Prot;Acc:Q0TIG1]	coding	membrane protein	1	1	2	2	20	22	4	176	180
lipA		693712	694677	-	lipA	EBESCG00000045925	Lipoyl synthase [Source:UniProtKB/Swiss-Prot;Acc:Q0TK45]	coding		1	2	3	1	18	19	18	175	193
rlmI		1032152	1033342	-	rlmI	EBESCG00000044881	Ribosomal RNA large subunit methyltransferase I [Source:UniProtKB/Swiss-Prot;Acc:Q0TJ93]	coding	ribosomal transferase	9	5	14	7	37	44	24	174	198
ECP_1623		1670443	1672071	+	ECP_1623	EBESCG00000049118	Pyruvate kinase [Source:UniProtKB/TrEMBL;Acc:Q0THF3]	coding	kinase	1	7	8	3	42	45	126	174	300
ECP_2075		2142664	2143869	-	ECP_2075	EBESCG00000047794	Putative glycosyltransferase [Source:UniProtKB/TrEMBL;Acc:Q0TG55]	coding		0	0	0	0	38	38	4	174	178
ECP_0709		748768	750408	+	ECP_0709	EBESCG00000048844	Phosphoglucomutase [Source:UniProtKB/TrEMBL;Acc:Q0TJZ4]	coding		5	4	9	4	33	37	20	173	193
ECP_4418		4630289	4631569	+	ECP_4418	EBESCG00000047379	GTP-binding protein HflX [Source:UniProtKB/TrEMBL;Acc:Q0T9M0]	coding		5	4	9	8	24	32	17	173	190
ECP_0625		660827	662002	+	ECP_0625	EBESCG00000046744	Isochorismate synthase EntC [Source:UniProtKB/TrEMBL;Acc:Q0TK78]	coding		2	1	3	0	28	28	0	173	173
serC		968212	969300	+	serC	EBESCG00000047722	Phosphoserine aminotransferase [Source:UniProtKB/Swiss-Prot;Acc:Q0TJE6]	coding		8	3	11	2	23	25	12	172	184
ECP_3522		3680033	3682480	-	ECP_3522	EBESCG00000045455	Phosphorylase [Source:UniProtKB/TrEMBL;Acc:Q0TC31]	coding		7	8	15	8	26	34	24	172	196
ECP_0281	PAI III	301649	302683	+	ECP_0281	EBESCG00000047729	Phospho-2-dehydro-3-deoxyheptonate aldolase, Trp-sensitive [Source:UniProtKB/TrEMBL;Acc:Q0TL65]	coding		2	1	3	0	54	54	3	172	175
matB		377377	377964	-	matB	EBESCG00000046374	Fimbrillin matB homolog [Source:UniProtKB/Swiss-Prot;Acc:Q0TKZ1]	coding		1	6	7	5	17	22	28	172	200
ECP_3034		3192991	3193881	-	ECP_3034	EBESCG00000047563	Putative glycosyltransferase [Source:UniProtKB/TrEMBL;Acc:Q0TDG2]	coding		1	0	1	0	16	16	0	172	172
ECP_2282		2387765	2389123	-	ECP_2282	EBESCG00000048488	Glycerol-3-phosphate transporter [Source:UniProtKB/TrEMBL;Acc:Q0TFK3]	coding		11	12	23	7	24	31	2	171	173
ECP_2382		2493302	2494642	+	ECP_2382	EBESCG00000048084	Long-chain fatty acid transport protein [Source:UniProtKB/TrEMBL;Acc:Q0TFA3]	coding		4	9	13	19	22	41	505	171	676
ECP_3588		3752556	3754598	-	ECP_3588	EBESCG00000047733	Oligopeptidase A [Source:UniProtKB/TrEMBL;Acc:Q0TBW5]	coding		5	6	11	12	64	76	48	170	218
ECP_1047		1106542	1107462	-	ECP_1047	EBESCG00000047182	Lipid A biosynthesis lauroyl acyltransferase [Source:UniProtKB/TrEMBL;Acc:Q0TJ19]	coding		3	0	3	1	43	44	4	170	174
lpxD		205179	206204	+	lpxD	EBESCG00000045054	UDP-3-O-[3-hydroxymyristoyl] glucosamine N-acyltransferase [Source:UniProtKB/Swiss-Prot;Acc:Q0TLF4]	coding		3	8	11	8	34	42	17	169	186
ECP_3829	PAI I	3998857	4000293	+	ECP_3829	EBESCG00000044851	Hemolysin D [Source:UniProtKB/TrEMBL;Acc:Q0TB79]	coding		1	1	2	1	32	33	10	169	179
aspS		1860478	1862250	-	aspS	EBESCG00000048474	Aspartyl-tRNA synthetase [Source:UniProtKB/Swiss-Prot;Acc:Q0TGW6]	coding	tRNA modifier	1	0	1	5	25	30	4	168	172
ECP_1358		1390504	1390863	+	ECP_1358	EBESCG00000045382	Phage shock protein C [Source:UniProtKB/TrEMBL;Acc:Q0TI60]	coding		2	0	2	0	18	18	31	167	198
ECP_1056		1114290	1114937	-	ECP_1056	EBESCG00000045377	Glutaredoxin 2 [Source:UniProtKB/TrEMBL;Acc:Q0TJ10]	coding		2	0	2	0	12	12	46	166	212
ECP_1556		1606163	1607809	-	ECP_1556	EBESCG00000045323	Fumarate hydratase class I, aerobic [Source:UniProtKB/TrEMBL;Acc:Q0THL6]	coding		1	2	3	0	56	56	80	166	246
ECP_1800		1852163	1853485	-	ECP_1800	EBESCG00000048908	Putative peptidase [Source:UniProtKB/TrEMBL;Acc:Q0TGX6]	coding		6	4	10	2	27	29	16	164	180
ECP_0296	PAI III	313241	315871	+	ECP_0296	EBESCG00000045761	F1C fimbrial usher [Source:UniProtKB/TrEMBL;Acc:Q0TL50]	coding		5	0	5	5	18	23	2	164	166
proQ		1826686	1827384	-	proQ	EBESCG00000044861	ProP effector [Source:UniProtKB/Swiss-Prot;Acc:Q0TH01]	coding		3	1	4	2	24	26	25	164	189
ECP_3900		4062202	4064616	-	ECP_3900	EBESCG00000045659	DNA gyrase subunit B [Source:UniProtKB/TrEMBL;Acc:Q0TB08]	coding		5	10	15	8	38	46	12	163	175
ECP_4354		4562604	4564106	+	ECP_4354	EBESCG00000047072	Proline/betaine transporter [Source:UniProtKB/TrEMBL;Acc:Q0T9T1]	coding		5	3	8	9	37	46	4	163	167
proS		221218	222936	-	proS	EBESCG00000047832	Prolyl-tRNA synthetase [Source:UniProtKB/Swiss-Prot;Acc:Q0TLD7]	coding	tRNA modifier	2	6	8	7	44	51	21	163	184
purH		4416833	4418422	-	purH	EBESCG00000046085	Bifunctional purine biosynthesis protein purH [Source:UniProtKB/Swiss-Prot;Acc:Q0TA59]	coding		5	3	8	2	27	29	10	162	172
ECP_0817		853768	854034	-	ECP_0817	EBESCG00000047015	Putative uncharacterized protein [Source:UniProtKB/TrEMBL;Acc:Q0TJP5]	coding	uncharacterized	0	1	1	3	32	35	22	162	184
ECP_0903		946335	946880	+	ECP_0903	EBESCG00000045646	Leucine-responsive regulatory protein [Source:UniProtKB/TrEMBL;Acc:Q0TJG1]	coding		7	2	9	9	53	62	22	161	183
ECP_1333		1363652	1364821	+	ECP_1333	EBESCG00000045612	Putative uncharacterized protein [Source:UniProtKB/TrEMBL;Acc:Q0TI85]	coding	uncharacterized	5	5	10	2	23	25	10	161	171
ECP_2611		2754186	2755547	-	ECP_2611	EBESCG00000045794	Signal recognition particle protein [Source:UniProtKB/TrEMBL;Acc:Q0TEM9]	coding		3	4	7	7	35	42	19	161	180
mdoG		1100216	1101751	+	mdoG	EBESCG00000047299	Glucans biosynthesis protein G [Source:UniProtKB/Swiss-Prot;Acc:Q0TJ25]	coding		2	5	7	1	8	9	14	161	175
ECP_1322		1352440	1353489	+	ECP_1322	EBESCG00000045030	Possible protease SohB [Source:UniProtKB/TrEMBL;Acc:Q0TI96]	coding		2	5	7	1	42	43	10	161	171
rpsT		22358	22621	-	rpsT	EBESCG00000048788	30S ribosomal protein S20 [Source:UniProtKB/Swiss-Prot;Acc:Q0TLW7]	coding	ribosomal protein	12	8	20	10	77	87	20	160	180
ECP_1766		1819076	1819285	-	ECP_1766	EBESCG00000047867	Cold shock-like protein CspC [Source:UniProtKB/TrEMBL;Acc:Q0TH10]	coding		7	4	11	11	27	38	186	160	346
glgB		3687215	3689401	-	glgB	EBESCG00000046727	1,4-alpha-glucan-branching enzyme [Source:UniProtKB/Swiss-Prot;Acc:Q0TC27]	coding		4	11	15	4	30	34	2	160	162
pepA		4723175	4724686	-	pepA	EBESCG00000047093	Probable cytosol aminopeptidase [Source:UniProtKB/Swiss-Prot;Acc:Q0T9D1]	coding		3	5	8	2	25	27	18	160	178
rimP		3428004	3428456	-	rimP	EBESCG00000044829	Ribosome maturation factor rimP [Source:UniProtKB/Swiss-Prot;Acc:Q0TCT9]	coding		2	1	3	2	34	36	6	160	166
ECP_1649		1699521	1701899	-	ECP_1649	EBESCG00000049054	Phosphoenolpyruvate synthase [Source:UniProtKB/TrEMBL;Acc:Q0THC7]	coding		9	6	15	11	12	23	111	159	270
csrA		2795842	2796027	-	csrA	EBESCG00000048113	Carbon storage regulator [Source:UniProtKB/Swiss-Prot;Acc:Q0TEI4]	coding		7	1	8	16	59	75	152	159	311
glgX		3685245	3687218	-	glgX	EBESCG00000046091	Glycogen debranching enzyme [Source:UniProtKB/Swiss-Prot;Acc:Q0TC28]	coding		5	10	15	8	40	48	20	159	179
atpH		4103659	4104192	-	atpH	EBESCG00000046919	ATP synthase subunit delta [Source:UniProtKB/Swiss-Prot;Acc:Q0TAX4]	coding		4	7	11	5	27	32	4	159	163
ECP_0332	PAI III	352586	355714	+	ECP_0332	EBESCG00000048414	Putative autotransporter [Source:UniProtKB/TrEMBL;Acc:Q0TL15]	coding		3	0	3	4	27	31	16	159	175
ycdO		1076334	1077461	+	ycdO	EBESCG00000046406	UPF0409 protein ycdO [Source:UniProtKB/Swiss-Prot;Acc:Q0TJ49]	coding		0	0	0	2	8	10	2	159	161
ECP_0800		835762	836466	+	ECP_0800	EBESCG00000046405	Putative membrane protein [Source:UniProtKB/TrEMBL;Acc:Q0TJR2]	coding	membrane protein	3	3	6	5	89	94	28	158	186
ECP_1268		1295214	1295567	-	ECP_1268	EBESCG00000045643	Putative ACR involved in intracellular sulfur reduction [Source:UniProtKB/TrEMBL;Acc:Q0TIF0]	coding		3	1	4	7	32	39	18	158	176
apt		558653	559204	+	apt	EBESCG00000047265	Adenine phosphoribosyltransferase [Source:UniProtKB/Swiss-Prot;Acc:Q0TKH2]	coding		1	3	4	0	32	32	3	158	161
frr		197080	197637	+	frr	EBESCG00000048906	Ribosome-recycling factor [Source:UniProtKB/Swiss-Prot;Acc:Q0TLG1]	coding		6	1	7	12	72	84	30	157	187
ECP_2038		2108595	2110979	+	ECP_2038	EBESCG00000047308	Putative uncharacterized protein [Source:UniProtKB/TrEMBL;Acc:Q0TG92]	coding	uncharacterized	0	1	1	0	14	14	0	157	157
pyrG		2901437	2903074	-	pyrG	EBESCG00000045278	CTP synthase [Source:UniProtKB/Swiss-Prot;Acc:Q0TE79]	coding		6	9	15	8	38	46	44	156	200
ECP_3194		3365658	3365963	+	ECP_3194	EBESCG00000045927	Putative uncharacterized protein [Source:UniProtKB/TrEMBL;Acc:Q0TD03]	coding	uncharacterized	3	3	6	6	14	20	55	156	211
ECP_1731		1784320	1786254	+	ECP_1731	EBESCG00000046341	Putative uncharacterized protein [Source:UniProtKB/TrEMBL;Acc:Q0TH45]	coding	uncharacterized	2	7	9	10	26	36	183	156	339
ECP_2120		2202297	2202629	+	ECP_2120	EBESCG00000045340	Putative uncharacterized protein [Source:UniProtKB/TrEMBL;Acc:Q0TG10]	coding	uncharacterized	1	0	1	5	14	19	140	156	296
ECP_3557		3721156	3722652	-	ECP_3557	EBESCG00000046045	Cell division protein FtsY [Source:UniProtKB/TrEMBL;Acc:Q0TBZ6]	coding	cell division	6	2	8	3	43	46	6	155	161
mukB		986884	991344	+	mukB	EBESCG00000045392	Chromosome partition protein mukB [Source:UniProtKB/Swiss-Prot;Acc:Q0TJC9]	coding		4	7	11	8	56	64	10	155	165
rnb		1370068	1372002	-	rnb	EBESCG00000045992	Exoribonuclease 2 [Source:UniProtKB/Swiss-Prot;Acc:Q0TI78]	coding		3	5	8	4	43	47	12	155	167
ECP_1314		1345683	1346303	+	ECP_1314	EBESCG00000044836	Probable translation factor YciO [Source:UniProtKB/TrEMBL;Acc:Q0TIA4]	coding		2	3	5	4	29	33	33	155	188
ECP_4570	PAI II	4774618	4776285	-	ECP_4570	EBESCG00000046543	Putative uncharacterized protein [Source:UniProtKB/TrEMBL;Acc:Q0T973]	coding	uncharacterized	1	0	1	0	26	26	2	155	157
ECP_0944		1001009	1003621	+	ECP_0944	EBESCG00000045226	Aminopeptidase N [Source:UniProtKB/TrEMBL;Acc:Q0TJC2]	coding		5	3	8	10	63	73	16	154	170
modC		811389	812447	+	modC	EBESCG00000046292	Molybdenum import ATP-binding protein modC [Source:UniProtKB/Swiss-Prot;Acc:Q0TJT5]	coding		3	4	7	2	31	33	2	154	156
ECP_3127		3293181	3294662	+	ECP_3127	EBESCG00000047146	Outer membrane protein TolC [Source:UniProtKB/TrEMBL;Acc:Q0TD69]	coding	membrane protein	2	10	12	9	39	48	21	154	175
efeU		1075446	1076276	+	efeU	EBESCG00000044951	Ferrous iron permease efeU [Source:UniProtKB/Swiss-Prot;Acc:Q0TJ50]	coding		1	3	4	0	30	30	1	154	155
dsbB		1252970	1253500	-	dsbB	EBESCG00000047895	Disulfide bond formation protein B [Source:UniProtKB/Swiss-Prot;Acc:Q0TIJ0]	coding		9	3	12	2	32	34	8	153	161
ECP_1388		1419658	1420452	-	ECP_1388	EBESCG00000046659	Fumarate and nitrate reduction regulatory protein [Source:UniProtKB/TrEMBL;Acc:Q0TI32]	coding		6	1	7	6	21	27	63	153	216
glmU		4097621	4098991	-	glmU	EBESCG00000045463	Bifunctional protein glmU [Source:UniProtKB/Swiss-Prot;Acc:Q0TAX9]	coding		3	5	8	12	31	43	8	152	160
adk		564416	565060	+	adk	EBESCG00000045288	Adenylate kinase [Source:UniProtKB/Swiss-Prot;Acc:Q0TKG7]	coding	kinase	1	3	4	0	43	43	14	152	166
guaA		2629041	2630618	-	guaA	EBESCG00000048031	GMP synthase [glutamine-hydrolyzing] [Source:UniProtKB/Swiss-Prot;Acc:Q0TEY1]	coding		1	4	5	2	21	23	6	152	158
ECP_4010		4185184	4186134	+	ECP_4010	EBESCG00000048306	Magnesium and cobalt transport protein CorA [Source:UniProtKB/TrEMBL;Acc:Q0TAQ9]	coding		0	7	7	2	33	35	2	152	154
hemA		1286752	1288008	+	hemA	EBESCG00000048926	Glutamyl-tRNA reductase [Source:UniProtKB/Swiss-Prot;Acc:Q0TIG0]	coding	tRNA modifier	8	3	11	2	43	45	7	151	158
ECP_2322		2428726	2431458	-	ECP_2322	EBESCG00000045852	NADH-quinone oxidoreductase [Source:UniProtKB/TrEMBL;Acc:Q0TFG3]	coding		8	5	13	13	19	32	10	151	161
ECP_1630		1677482	1678969	-	ECP_1630	EBESCG00000047289	SufB protein [Source:UniProtKB/TrEMBL;Acc:Q0THE6]	coding		7	5	12	0	27	27	26	151	177
ECP_1001		1060173	1061414	+	ECP_1001	EBESCG00000048641	Glucose-1-phosphatase [Source:UniProtKB/TrEMBL;Acc:Q0TJ65]	coding		4	3	7	6	31	37	119	151	270
ECP_3999		4174072	4176567	+	ECP_3999	EBESCG00000047649	Adenylate cyclase [Source:UniProtKB/TrEMBL;Acc:Q0TAS0]	coding		4	13	17	6	41	47	15	151	166
ECP_1153		1200582	1201037	+	ECP_1153	EBESCG00000049177	Hypothetical prophage protein [Source:UniProtKB/TrEMBL;Acc:Q0TIR5]	coding		0	0	0	0	4	4	2	151	153
ribA		1361664	1362254	-	ribA	EBESCG00000048559	GTP cyclohydrolase-2 [Source:UniProtKB/Swiss-Prot;Acc:Q0TI88]	coding		7	1	8	7	51	58	12	150	162
ECP_4382		4595944	4597245	-	ECP_4382	EBESCG00000046051	Anaerobic C4-dicarboxylate transporter DcuA [Source:UniProtKB/TrEMBL;Acc:Q0T9Q3]	coding		4	4	8	4	31	35	8	150	158
ECP_0765		800457	801509	+	ECP_0765	EBESCG00000048920	Phospho-2-dehydro-3-deoxyheptonate aldolase, Phe-sensitive [Source:UniProtKB/TrEMBL;Acc:Q0TJU7]	coding		1	2	3	5	28	33	5	150	155
ECP_1357		1390280	1390504	+	ECP_1357	EBESCG00000046303	Phage shock protein B [Source:UniProtKB/TrEMBL;Acc:Q0TI61]	coding		1	1	2	0	15	15	19	150	169
ECP_3310		3477878	3478375	-	ECP_3310	EBESCG00000047573	Stringent starvation protein B [Source:UniProtKB/TrEMBL;Acc:Q0TCN9]	coding		1	6	7	3	9	12	9	150	159
ECP_1207		1241909	1242088	+	ECP_1207	EBESCG00000046076	Putative uncharacterized protein [Source:UniProtKB/TrEMBL;Acc:Q0TIL1]	coding	uncharacterized	0	0	0	0	15	15	0	150	150
ECP_0491		515878	517869	-	ECP_0491	EBESCG00000048832	Cytochrome O ubiquinol oxidase subunit I [Source:UniProtKB/TrEMBL;Acc:Q0TKL1]	coding		10	8	18	9	29	38	8	149	157
ECP_3963		4136276	4137205	+	ECP_3963	EBESCG00000044921	Branched-chain amino acid aminotransferase [Source:UniProtKB/TrEMBL;Acc:Q0TAV0]	coding		5	6	11	5	19	24	11	149	160
ppc		4357182	4359833	-	ppc	EBESCG00000046827	Phosphoenolpyruvate carboxylase [Source:UniProtKB/Swiss-Prot;Acc:Q0TAA4]	coding		4	11	15	13	30	43	32	149	181
ECP_1201		1238763	1238999	+	ECP_1201	EBESCG00000048281	Putative uncharacterized protein [Source:UniProtKB/TrEMBL;Acc:Q0TIL7]	coding	uncharacterized	2	1	3	0	29	29	48	149	197
rbfA		3423227	3423628	-	rbfA	EBESCG00000045468	Ribosome-binding factor A [Source:UniProtKB/Swiss-Prot;Acc:Q0TCU2]	coding		2	4	6	4	21	25	14	149	163
ECP_3334		3501362	3502405	-	ECP_3334	EBESCG00000047031	Rod shape-determining protein MreB [Source:UniProtKB/TrEMBL;Acc:Q0TCL5]	coding		2	5	7	6	30	36	4	149	153
pyrH		196205	196930	+	pyrH	EBESCG00000046637	Uridylate kinase [Source:UniProtKB/Swiss-Prot;Acc:Q0TLG2]	coding	kinase	0	8	8	6	19	25	11	149	160
ECP_1097		1153517	1154158	+	ECP_1097	EBESCG00000048315	Putative uncharacterized protein [Source:UniProtKB/TrEMBL;Acc:Q0TIW9]	coding	uncharacterized	6	2	8	3	15	18	8	148	156
ECP_0753		794971	795762	+	ECP_0753	EBESCG00000048790	Putative exported protein [Source:UniProtKB/TrEMBL;Acc:Q0TJV2]	coding		4	7	11	6	38	44	40	148	188
ECP_3295		3458759	3459391	+	ECP_3295	EBESCG00000048631	Putative uncharacterized protein [Source:UniProtKB/TrEMBL;Acc:Q0TCQ2]	coding	uncharacterized	4	4	8	7	32	39	57	148	205
ECP_0316	PAI III	337442	338704	+	ECP_0316	EBESCG00000045995	Putative cobalamin synthesis protein [Source:UniProtKB/TrEMBL;Acc:Q0TL31]	coding		1	0	1	0	22	22	21	148	169
ECP_0524		551668	552492	-	ECP_0524	EBESCG00000045870	Acriflavin resistance protein A [Source:UniProtKB/TrEMBL;Acc:Q0TKH8]	coding		5	4	9	0	19	19	8	147	155
cbpA		1058718	1059638	-	cbpA	EBESCG00000048819	Curved DNA-binding protein [Source:UniProtKB/Swiss-Prot;Acc:Q0TJ66]	coding		0	4	4	4	25	29	34	146	180
ECP_1202		1239042	1239314	+	ECP_1202	EBESCG00000045575	Putative uncharacterized protein [Source:UniProtKB/TrEMBL;Acc:Q0TIL6]	coding	uncharacterized	1	0	1	2	41	43	114	145	259
ECP_0719		762747	762953	+	ECP_0719	EBESCG00000048362	Putative uncharacterized protein [Source:UniProtKB/TrEMBL;Acc:Q0TJY6]	coding	uncharacterized	2	2	4	9	253	262	29	144	173
ECP_2328		2436989	2437927	-	ECP_2328	EBESCG00000045593	Probable transcriptional regulator lrhA [Source:UniProtKB/TrEMBL;Acc:Q0TFF7]	coding		0	6	6	5	34	39	10	144	154
glgC		3683932	3685227	-	glgC	EBESCG00000049194	Glucose-1-phosphate adenylyltransferase [Source:UniProtKB/Swiss-Prot;Acc:Q0TC29]	coding		3	7	10	3	31	34	16	143	159
ECP_3486		3635673	3636074	+	ECP_3486	EBESCG00000047144	Heat shock protein 15 [Source:UniProtKB/TrEMBL;Acc:Q0TC67]	coding		1	5	6	0	41	41	6	143	149
zipA		2552171	2553169	-	zipA	EBESCG00000046162	Cell division protein zipA homolog [Source:UniProtKB/Swiss-Prot;Acc:Q0TF54]	coding	cell division	6	5	11	14	21	35	47	142	189
hemL		178826	180106	-	hemL	EBESCG00000044865	Glutamate-1-semialdehyde 2,1-aminomutase [Source:UniProtKB/Swiss-Prot;Acc:Q0TLH7]	coding		5	4	9	10	12	22	22	142	164
proA		292951	294204	+	proA	EBESCG00000048069	Gamma-glutamyl phosphate reductase [Source:UniProtKB/Swiss-Prot;Acc:Q0TL73]	coding		1	3	4	7	13	20	25	142	167
ECP_3089		3252456	3252881	-	ECP_3089	EBESCG00000046047	Biopolymer transport ExbD protein [Source:UniProtKB/TrEMBL;Acc:Q0TDA7]	coding		0	5	5	0	15	15	4	142	146
ECP_2602		2747944	2749014	-	ECP_2602	EBESCG00000046158	Phospho-2-dehydro-3-deoxyheptonate aldolase, Tyr-sensitive [Source:UniProtKB/TrEMBL;Acc:Q0TEN8]	coding		4	4	8	8	24	32	106	141	247
ECP_3659		3834277	3834489	+	ECP_3659	EBESCG00000045243	Cold shock protein CspA [Source:UniProtKB/TrEMBL;Acc:Q0TBP6]	coding		4	1	5	3	18	21	25	141	166
ECP_1156		1202072	1202455	+	ECP_1156	EBESCG00000048675	Antitermination protein Q [Source:UniProtKB/TrEMBL;Acc:Q0TIR2]	coding		0	0	0	0	10	10	0	141	141
ECP_4149		4329115	4331547	+	ECP_4149	EBESCG00000047396	Aspartokinase/homoserine dehydrogenase II [Source:UniProtKB/TrEMBL;Acc:Q0TAC4]	coding	dehydrogenase	7	8	15	11	22	33	4	140	144
ECP_3073		3238583	3240442	-	ECP_3073	EBESCG00000047178	Glutathionylspermidine synthetase/amidase [Source:UniProtKB/TrEMBL;Acc:Q0TDC3]	coding		5	5	10	6	13	19	4	140	144
ECP_4293		4503578	4504927	+	ECP_4293	EBESCG00000045040	Putative xanthine/uracil permeases family protein YjcD [Source:UniProtKB/TrEMBL;Acc:Q0T9Y8]	coding		5	2	7	4	30	34	8	140	148
ECP_3341		3507235	3508584	+	ECP_3341	EBESCG00000049035	Biotin carboxylase [Source:UniProtKB/TrEMBL;Acc:Q0TCK8]	coding		2	9	11	11	41	52	6	140	146
ECP_3927		4094277	4095317	-	ECP_3927	EBESCG00000049085	Phosphate-binding periplasmic protein [Source:UniProtKB/TrEMBL;Acc:Q0TAY1]	coding		2	7	9	2	36	38	16	140	156
ECP_2185		2274901	2276139	+	ECP_2185	EBESCG00000048146	Hypothetical oxidoreductase YeiT [Source:UniProtKB/TrEMBL;Acc:Q0TFU5]	coding		1	4	5	0	14	14	2	140	142
ECP_0886		923238	924956	-	ECP_0886	EBESCG00000046982	Pyruvate dehydrogenase [Source:UniProtKB/TrEMBL;Acc:Q0TJH8]	coding	dehydrogenase	0	3	3	4	14	18	46	140	186
uspB		3748801	3749136	-	uspB	EBESCG00000048183	Universal stress protein B [Source:UniProtKB/Swiss-Prot;Acc:Q0TBW9]	coding		6	3	9	7	18	25	58	139	197
ECP_4393		4606712	4606858	+	ECP_4393	EBESCG00000048584	Entericidin B [Source:UniProtKB/TrEMBL;Acc:Q0T9P2]	coding		5	0	5	7	25	32	251	139	390
infA		940017	940235	-	infA	EBESCG00000048624	Translation initiation factor IF-1 [Source:UniProtKB/Swiss-Prot;Acc:Q0TJG6]	coding		2	0	2	2	57	59	0	139	139
ECP_2777		2919715	2921079	+	ECP_2777	EBESCG00000048806	Putative uncharacterized protein [Source:UniProtKB/TrEMBL;Acc:Q0TE63]	coding	uncharacterized	2	4	6	4	26	30	35	139	174
ECP_0547		576997	577338	+	ECP_0547	EBESCG00000044816	Putative HTH-type transcriptional regulator YbaQ [Source:UniProtKB/TrEMBL;Acc:Q0TKF5]	coding		1	1	2	4	101	105	7	139	146
ECP_3796	PAI I	3970733	3972415	+	ECP_3796	EBESCG00000047292	Putative uncharacterized protein [Source:UniProtKB/TrEMBL;Acc:Q0TBB2]	coding	uncharacterized	0	0	0	0	14	14	3	139	142
ECP_4468		4675334	4676074	+	ECP_4468	EBESCG00000049182	CysQ protein [Source:UniProtKB/TrEMBL;Acc:Q0T9H0]	coding		5	7	12	19	20	39	43	138	181
ECP_2999	PAI V	3161311	3162102	+	ECP_2999	EBESCG00000046926	Putative uncharacterized protein [Source:UniProtKB/TrEMBL;Acc:Q0TDJ7]	coding	uncharacterized	1	1	2	0	20	20	0	138	138
ECP_4682		4883654	4885804	-	ECP_4682	EBESCG00000045181	Probable carbon starvation protein [Source:UniProtKB/TrEMBL;Acc:Q0T8W1]	coding		0	7	7	6	23	29	24	138	162
oxaA		4069573	4071219	+	oxaA	EBESCG00000045511	Inner membrane protein oxaA [Source:UniProtKB/Swiss-Prot;Acc:Q0TB02]	coding	membrane protein	4	6	10	2	45	47	4	137	141
ECP_0776		810697	811386	+	ECP_0776	EBESCG00000046910	Molybdenum transport system permease protein ModB [Source:UniProtKB/TrEMBL;Acc:Q0TJT6]	coding		2	1	3	2	21	23	9	137	146
ECP_4301		4511056	4513014	-	ECP_4301	EBESCG00000049359	Acetyl-coenzyme A synthetase [Source:UniProtKB/TrEMBL;Acc:Q0T9Y0]	coding		7	3	10	12	31	43	76	136	212
ECP_1997		2077948	2079171	-	ECP_1997	EBESCG00000045227	Putative phosphoadenosine phosphosulfate reductase [Source:UniProtKB/TrEMBL;Acc:Q0TGD3]	coding		4	1	5	3	33	36	30	136	166
secB		3891318	3891785	-	secB	EBESCG00000047854	Protein-export protein secB [Source:UniProtKB/Swiss-Prot;Acc:Q0TBJ7]	coding		1	4	5	3	49	52	33	136	169
pckA		3639143	3640765	+	pckA	EBESCG00000046079	Phosphoenolpyruvate carboxykinase [ATP] [Source:UniProtKB/Swiss-Prot;Acc:Q0TC64]	coding	kinase	5	4	9	0	30	30	52	135	187
emtA		1263433	1264044	+	emtA	EBESCG00000046123	Endo-type membrane-bound lytic murein transglycosylase A [Source:UniProtKB/Swiss-Prot;Acc:Q0TII2]	coding		5	1	6	0	18	18	12	134	146
ECP_3353		3520170	3521135	+	ECP_3353	EBESCG00000047888	TRNA-dihydrouridine synthase B [Source:UniProtKB/TrEMBL;Acc:Q0TCJ6]	coding	tRNA modifier	5	3	8	5	29	34	2	134	136
ECP_0194		213886	216027	+	ECP_0194	EBESCG00000049205	Lysine decarboxylase, constitutive [Source:UniProtKB/TrEMBL;Acc:Q0TLE7]	coding		2	5	7	3	33	36	27	134	161
ECP_2578		2718306	2719640	+	ECP_2578	EBESCG00000045470	ATP-dependent RNA helicase SrmB [Source:UniProtKB/TrEMBL;Acc:Q0TER2]	coding		2	3	5	0	25	25	14	134	148
ECP_3279		3447564	3448199	-	ECP_3279	EBESCG00000049361	Putative uncharacterized protein [Source:UniProtKB/TrEMBL;Acc:Q0TCR8]	coding	uncharacterized	2	0	2	5	13	18	24	134	158
ECP_3541		3705351	3705791	+	ECP_3541	EBESCG00000047135	Putative uncharacterized protein [Source:UniProtKB/TrEMBL;Acc:Q0TC12]	coding	uncharacterized	1	1	2	1	14	15	169	134	303
ECP_1092		1147655	1148452	+	ECP_1092	EBESCG00000047587	Putative deoxyribonuclease YcfH [Source:UniProtKB/TrEMBL;Acc:Q0TIX4]	coding		16	3	19	4	27	31	28	133	161
ECP_1019		1079089	1080153	+	ECP_1019	EBESCG00000046183	PhoH protein [Source:UniProtKB/TrEMBL;Acc:Q0TJ47]	coding		14	5	19	22	39	61	545	133	678
ECP_0834		871572	873164	+	ECP_0834	EBESCG00000044890	Hypothetical ABC transporter ATP-binding protein YbiT [Source:UniProtKB/TrEMBL;Acc:Q0TJM8]	coding		1	7	8	2	37	39	10	133	143
ECP_3765	PAI I	3948173	3949354	+	ECP_3765	EBESCG00000046909	Putative phage integrase [Source:UniProtKB/TrEMBL;Acc:Q0TBE3]	coding		0	1	1	2	16	18	7	133	140
patA		3331055	3332434	+	patA	EBESCG00000045634	Putrescine aminotransferase [Source:UniProtKB/Swiss-Prot;Acc:Q0TD34]	coding		13	7	20	8	28	36	121	132	253
lptD		56860	59214	-	lptD	EBESCG00000046634	LPS-assembly protein lptD [Source:UniProtKB/Swiss-Prot;Acc:Q0TLT4]	coding		6	13	19	11	41	52	12	132	144
ECP_3220		3390867	3391331	+	ECP_3220	EBESCG00000046670	Putative uncharacterized protein [Source:UniProtKB/TrEMBL;Acc:Q0TCX7]	coding	uncharacterized	5	0	5	6	28	34	13	132	145
ECP_1360		1391168	1391482	+	ECP_1360	EBESCG00000048720	Phage shock protein E [Source:UniProtKB/TrEMBL;Acc:Q0TI58]	coding		4	0	4	3	45	48	35	132	167
ECP_1767		1819298	1819441	-	ECP_1767	EBESCG00000045143	Putative uncharacterized protein [Source:UniProtKB/TrEMBL;Acc:Q0TH09]	coding	uncharacterized	3	0	3	2	4	6	158	132	290
ECP_2765		2904826	2907060	-	ECP_2765	EBESCG00000047465	GTP pyrophosphokinase [Source:UniProtKB/TrEMBL;Acc:Q0TE75]	coding	kinase	2	7	9	9	35	44	8	132	140
rpiA		3076529	3077224	-	rpiA	EBESCG00000048165	Ribose-5-phosphate isomerase A [Source:UniProtKB/Swiss-Prot;Acc:Q0TDT9]	coding		2	0	2	10	11	21	14	132	146
ECP_3249		3415023	3416267	-	ECP_3249	EBESCG00000047140	Tryptophan-specific transport protein [Source:UniProtKB/TrEMBL;Acc:Q0TCU8]	coding		4	5	9	2	40	42	4	131	135
astB		1739582	1740925	-	astB	EBESCG00000046461	N-succinylarginine dihydrolase [Source:UniProtKB/Swiss-Prot;Acc:Q0TH85]	coding		1	5	6	4	23	27	96	131	227
glyS		3835152	3837221	-	glyS	EBESCG00000048191	Glycyl-tRNA synthetase beta subunit [Source:UniProtKB/Swiss-Prot;Acc:Q0TBP4]	coding	tRNA modifier	4	4	8	7	20	27	8	130	138
glpK		4315118	4316626	-	glpK	EBESCG00000047475	Glycerol kinase [Source:UniProtKB/Swiss-Prot;Acc:Q0TAD8]	coding	kinase	2	10	12	2	24	26	23	130	153
ECP_4420		4632917	4633921	+	ECP_4420	EBESCG00000046597	HflC protein [Source:UniProtKB/TrEMBL;Acc:Q0T9L8]	coding		1	3	4	9	41	50	21	130	151
ECP_3422		3574750	3575244	+	ECP_3422	EBESCG00000044942	Putative general secretion pathway protein M [Source:UniProtKB/TrEMBL;Acc:Q0TCC7]	coding		0	2	2	0	12	12	3	130	133
ugpB		3709417	3710733	-	ugpB	EBESCG00000047258	sn-glycerol-3-phosphate-binding periplasmic protein ugpB [Source:UniProtKB/Swiss-Prot;Acc:Q0TC07]	coding		7	7	14	9	24	33	72	129	201
ECP_1279		1310417	1311259	-	ECP_1279	EBESCG00000044859	Formyltetrahydrofolate deformylase [Source:UniProtKB/TrEMBL;Acc:Q0TID9]	coding		3	3	6	6	21	27	6	129	135
ECP_1337		1366689	1367438	-	ECP_1337	EBESCG00000045993	Putative regulatory protein YciT, DeoR family [Source:UniProtKB/TrEMBL;Acc:Q0TI81]	coding		1	1	2	0	6	6	6	129	135
ECP_0958		1019089	1019256	+	ECP_0958	EBESCG00000045371	Ribosome modulation factor [Source:UniProtKB/TrEMBL;Acc:Q0TJA8]	coding		20	2	22	33	52	85	314	128	442
ECP_4287		4499224	4499760	+	ECP_4287	EBESCG00000045149	Single-stranded DNA-binding protein [Source:UniProtKB/TrEMBL;Acc:Q0T9Z4]	coding		20	7	27	15	53	68	20	128	148
ispZ		1333939	1334478	-	ispZ	EBESCG00000048430	Probable intracellular septation protein [Source:UniProtKB/Swiss-Prot;Acc:Q0TIB6]	coding		4	1	5	0	9	9	6	128	134
ECP_4159		4344655	4345758	-	ECP_4159	EBESCG00000045407	Glycerol dehydrogenase [Source:UniProtKB/TrEMBL;Acc:Q0TAB4]	coding	dehydrogenase	3	2	5	4	25	29	28	128	156
ycgN		1249997	1250458	+	ycgN	EBESCG00000045413	UPF0260 protein ycgN [Source:UniProtKB/Swiss-Prot;Acc:Q0TIJ4]	coding		2	2	4	0	40	40	2	128	130
metG		2234798	2236831	+	metG	EBESCG00000046233	Methionyl-tRNA synthetase [Source:UniProtKB/Swiss-Prot;Acc:Q0TFX8]	coding	tRNA modifier	2	3	5	4	13	17	8	128	136
ECP_3752		3933283	3934674	+	ECP_3752	EBESCG00000046854	Putative purine permease YicE [Source:UniProtKB/TrEMBL;Acc:Q0TBF5]	coding		2	10	12	4	32	36	6	128	134
ECP_1672		1721712	1722572	+	ECP_1672	EBESCG00000047190	Putative cytoplasmic protein (YniA) (Hypothetical fructosamine kinase) [Source:UniProtKB/TrEMBL;Acc:Q0THA4]	coding		1	1	2	8	35	43	40	128	168
ECP_0182		199111	199872	+	ECP_0182	EBESCG00000044935	Undecaprenyl pyrophosphate synthetase [Source:UniProtKB/TrEMBL;Acc:Q0TLF9]	coding		0	3	3	2	22	24	0	128	128
ECP_0460		487082	488401	+	ECP_0460	EBESCG00000045319	Branched-chain amino acid permease [Source:UniProtKB/TrEMBL;Acc:Q0TKP0]	coding		5	10	15	6	25	31	6	127	133
cls		1328775	1330235	-	cls	EBESCG00000048187	Cardiolipin synthase [Source:UniProtKB/Swiss-Prot;Acc:Q0TIC2]	coding		5	8	13	6	34	40	13	127	140
iscR		2670938	2671426	-	iscR	EBESCG00000046826	HTH-type transcriptional regulator iscR [Source:UniProtKB/Swiss-Prot;Acc:Q0TEV4]	coding		2	3	5	13	51	64	19	127	146
iscA		2668858	2669181	-	iscA	EBESCG00000048716	Iron-binding protein iscA [Source:UniProtKB/Swiss-Prot;Acc:Q0TEV7]	coding		0	3	3	4	15	19	34	127	161
tRNA-Lys		795927	796002	+	tRNA-Lys	EBESCG00000049552	tRNA-Lys for anticodon UUU [Source:TRNASCAN-SE]	tRNA	Lys UUU	753	6	759	7	2	9	18	126	144
ECP_4081		4262212	4263621	-	ECP_4081	EBESCG00000045580	Glutamine synthetase [Source:UniProtKB/TrEMBL;Acc:Q0TAJ0]	coding		29	6	35	35	33	68	38	126	164
ECP_0522		547577	547951	-	ECP_0522	EBESCG00000047510	Putative cytoplasmic protein [Source:UniProtKB/TrEMBL;Acc:Q0TKI0]	coding		10	1	11	13	26	39	14	126	140
ECP_2059		2126570	2127394	-	ECP_2059	EBESCG00000047163	Protein YeeZ [Source:UniProtKB/TrEMBL;Acc:Q0TG71]	coding		6	5	11	5	22	27	27	126	153
purM		2619279	2620316	+	purM	EBESCG00000046903	Phosphoribosylformylglycinamidine cyclo-ligase [Source:UniProtKB/Swiss-Prot;Acc:Q0TEY9]	coding		5	6	11	2	20	22	2	126	128
hslV		4321161	4321691	-	hslV	EBESCG00000045212	ATP-dependent protease hslV [Source:UniProtKB/Swiss-Prot;Acc:Q0TAD2]	coding		5	7	12	9	63	72	8	126	134
ECP_4433		4645544	4645831	-	ECP_4433	EBESCG00000045740	Putative uncharacterized protein [Source:UniProtKB/TrEMBL;Acc:Q0T9K5]	coding	uncharacterized	4	2	6	2	16	18	61	126	187
ECP_3903		4066823	4068157	-	ECP_3903	EBESCG00000048558	Chromosomal replication initiator protein dnaA [Source:UniProtKB/TrEMBL;Acc:Q0TB05]	coding		1	13	14	8	44	52	2	126	128
ECP_4476		4685973	4686503	-	ECP_4476	EBESCG00000048564	Inorganic pyrophosphatase [Source:UniProtKB/TrEMBL;Acc:Q0T9G2]	coding		1	4	5	4	18	22	30	126	156
ECP_4399		4609956	4610690	-	ECP_4399	EBESCG00000047391	Fumarate reductase iron-sulfur protein [Source:UniProtKB/TrEMBL;Acc:Q0T9N6]	coding		0	7	7	2	24	26	6	126	132
nuoC		2433342	2435132	-	nuoC	EBESCG00000045922	NADH-quinone oxidoreductase subunit C/D [Source:UniProtKB/Swiss-Prot;Acc:Q0TFG0]	coding		7	7	14	6	44	50	18	125	143
rpsU		3322467	3322682	+	rpsU	EBESCG00000047894	30S ribosomal protein S21 [Source:UniProtKB/Swiss-Prot;Acc:Q0TD41]	coding	ribosomal protein	5	5	10	2	18	20	29	125	154
ECP_3527		3689674	3690777	-	ECP_3527	EBESCG00000046289	Aspartate-semialdehyde dehydrogenase [Source:UniProtKB/TrEMBL;Acc:Q0TC26]	coding	dehydrogenase	2	4	6	6	22	28	58	125	183
fbp		4691462	4692460	-	fbp	EBESCG00000047790	Fructose-1,6-bisphosphatase class 1 [Source:UniProtKB/Swiss-Prot;Acc:Q0T9F7]	coding		1	1	2	8	39	47	12	125	137
allR		595715	596530	+	allR	EBESCG00000049264	HTH-type transcriptional repressor allR [Source:UniProtKB/Swiss-Prot;Acc:Q0TKD5]	coding		10	5	15	21	32	53	32	124	156
ECP_0492		517891	518838	-	ECP_0492	EBESCG00000045387	Ubiquinol oxidase polypeptide II [Source:UniProtKB/TrEMBL;Acc:Q0TKL0]	coding		7	4	11	4	43	47	11	124	135
ECP_3973		4148573	4149007	+	ECP_3973	EBESCG00000047890	Thioredoxin 1 [Source:UniProtKB/TrEMBL;Acc:Q0TAU2]	coding		5	2	7	6	38	44	23	124	147
ECP_4290		4502158	4502481	-	ECP_4290	EBESCG00000048678	Regulatory protein SoxS [Source:UniProtKB/TrEMBL;Acc:Q0T9Z1]	coding		5	2	7	9	52	61	40	124	164
ECP_3718		3899012	3900208	-	ECP_3718	EBESCG00000044805	2-amino-3-ketobutyrate coenzyme A ligase [Source:UniProtKB/TrEMBL;Acc:Q0TBI9]	coding		2	4	6	3	24	27	27	124	151
ECP_1757		1808782	1810146	+	ECP_1757	EBESCG00000046329	L-serine dehydratase 1 [Source:UniProtKB/TrEMBL;Acc:Q0TH19]	coding		1	6	7	6	28	34	15	124	139
yciC		1334508	1335251	-	yciC	EBESCG00000048135	UPF0259 membrane protein yciC [Source:UniProtKB/Swiss-Prot;Acc:Q0TIB5]	coding	membrane protein	4	3	7	4	13	17	12	123	135
ECP_2475		2588000	2590279	-	ECP_2475	EBESCG00000048936	NADP-dependent malic enzyme [Source:UniProtKB/TrEMBL;Acc:Q0TF15]	coding		3	10	13	6	26	32	38	123	161
ECP_0748		790535	791218	+	ECP_0748	EBESCG00000046536	TolQ protein [Source:UniProtKB/TrEMBL;Acc:Q0TJV7]	coding		2	4	6	3	25	28	6	123	129
ECP_2135		2218008	2219060	-	ECP_2135	EBESCG00000049355	Fructose-bisphosphate aldolase class I [Source:UniProtKB/TrEMBL;Acc:Q0TFZ5]	coding		2	4	6	2	7	9	133	123	256
ycdX		1089758	1090495	+	ycdX	EBESCG00000047097	Putative hydrolase ycdX [Source:UniProtKB/Swiss-Prot;Acc:Q0TJ40]	coding		1	3	4	0	18	18	6	123	129
mutS		2849946	2852507	+	mutS	EBESCG00000049406	DNA mismatch repair protein mutS [Source:UniProtKB/Swiss-Prot;Acc:Q0TEC9]	coding		1	5	6	4	23	27	2	123	125
ECP_0969		1029930	1030397	-	ECP_0969	EBESCG00000047061	Methylglyoxal synthase [Source:UniProtKB/TrEMBL;Acc:Q0TJ97]	coding		0	0	0	6	43	49	24	123	147
ECP_0095		104473	105303	+	ECP_0095	EBESCG00000045628	Cell division protein FtsQ [Source:UniProtKB/TrEMBL;Acc:Q0TLP6]	coding	cell division	1	4	5	3	39	42	4	122	126
ECP_2189		2280218	2281216	-	ECP_2189	EBESCG00000048841	D-galactose-binding periplasmic protein [Source:UniProtKB/TrEMBL;Acc:Q0TFU1]	coding		1	5	6	10	32	42	52	122	174
ECP_4118		4300113	4300733	+	ECP_4118	EBESCG00000049202	Superoxide dismutase [Source:UniProtKB/TrEMBL;Acc:Q0TAF5]	coding		1	4	5	4	23	27	16	122	138
proB		291836	292939	+	proB	EBESCG00000044977	Glutamate 5-kinase [Source:UniProtKB/Swiss-Prot;Acc:Q0TL74]	coding	kinase	5	4	9	7	34	41	11	121	132
pgi		4449138	4450787	+	pgi	EBESCG00000048446	Glucose-6-phosphate isomerase [Source:UniProtKB/Swiss-Prot;Acc:Q0TA36]	coding		5	4	9	8	24	32	19	121	140
ECP_1359		1390872	1391093	+	ECP_1359	EBESCG00000048461	Phage shock protein D [Source:UniProtKB/TrEMBL;Acc:Q0TI59]	coding		4	1	5	2	18	20	18	121	139
ribH		501999	502469	+	ribH	EBESCG00000045358	6,7-dimethyl-8-ribityllumazine synthase [Source:UniProtKB/Swiss-Prot;Acc:Q0TKM6]	coding		3	2	5	0	16	16	9	121	130
nuoB		2435238	2435900	-	nuoB	EBESCG00000047048	NADH-quinone oxidoreductase subunit B [Source:UniProtKB/Swiss-Prot;Acc:Q0TFF9]	coding		2	4	6	4	13	17	1	121	122
ECP_0541		572035	573687	+	ECP_0541	EBESCG00000047186	Protein UshA [Source:UniProtKB/TrEMBL;Acc:Q0TKG1]	coding		1	4	5	0	22	22	12	121	133
ECP_2036		2105349	2107514	-	ECP_2036	EBESCG00000045886	Hypothetical TonB dependent receptor [Source:UniProtKB/TrEMBL;Acc:Q0TG94]	coding	receptor	0	1	1	2	68	70	4	121	125
ECP_0473		500825	501910	+	ECP_0473	EBESCG00000045357	Riboflavin biosynthesis protein RibD [Source:UniProtKB/TrEMBL;Acc:Q0TKM7]	coding		5	3	8	2	26	28	2	120	122
ECP_0159		170077	172611	+	ECP_0159	EBESCG00000045032	Penicillin-binding protein 1B [Source:UniProtKB/TrEMBL;Acc:Q0TLI2]	coding		4	8	12	16	39	55	10	120	130
ECP_1625		1672681	1673685	-	ECP_1625	EBESCG00000048487	Putative uncharacterized protein [Source:UniProtKB/TrEMBL;Acc:Q0THF1]	coding	uncharacterized	3	2	5	4	17	21	235	120	355
ECP_3822	PAI I	3989622	3990458	+	ECP_3822	EBESCG00000048925	Putative ABC-transporter ATP-binding protein [Source:UniProtKB/TrEMBL;Acc:Q0TB86]	coding		3	1	4	0	21	21	5	120	125
ECP_4777		4926186	4927853	-	ECP_4777	EBESCG00000047561	ABC transporter ATP-binding protein YjjK [Source:UniProtKB/TrEMBL;Acc:Q0T8S0]	coding		2	4	6	6	45	51	20	120	140
ECP_1887		1929911	1930141	+	ECP_1887	EBESCG00000046887	Putative uncharacterized protein [Source:UniProtKB/TrEMBL;Acc:Q0TGP1]	coding	uncharacterized	1	0	1	4	16	20	261	120	381
ECP_3828	PAI I	3996715	3998838	+	ECP_3828	EBESCG00000046486	Alpha-hemolysin translocation ATP-binding protein HlyB [Source:UniProtKB/TrEMBL;Acc:Q0T989]	coding		1	0	1	0	19	19	10	120	130
ariR		1239343	1239609	+	ariR	EBESCG00000047378	Regulatory protein ariR [Source:UniProtKB/Swiss-Prot;Acc:Q0TIL5]	coding		0	2	2	1	11	12	281	120	401
ECP_2933		3101740	3103716	-	ECP_2933	EBESCG00000046131	Arginine decarboxylase [Source:UniProtKB/TrEMBL;Acc:Q0TDR2]	coding		7	4	11	13	23	36	56	119	175
ECP_0767		802631	803671	-	ECP_0767	EBESCG00000046911	Aldose 1-epimerase [Source:UniProtKB/TrEMBL;Acc:Q0TJU5]	coding		4	6	10	8	13	21	14	119	133
ECP_0855		896942	897538	-	ECP_0855	EBESCG00000045924	Putative transmembrane protein YbjG [Source:UniProtKB/TrEMBL;Acc:Q0TJK7]	coding	membrane protein	2	3	5	2	22	24	0	119	119
ECP_3596		3760653	3761681	-	ECP_3596	EBESCG00000049219	Putative heme/hemoglobin transport protein [Source:UniProtKB/TrEMBL;Acc:Q0TBV7]	coding		0	1	1	0	22	22	2	119	121
tRNA-Thr		3533303	3533378	-	tRNA-Thr	EBESCG00000049549	tRNA-Thr for anticodon CGU [Source:TRNASCAN-SE]	tRNA	Thr CGU	1566	74	1640	682	146	828	419	118	537
ECP_0023		22950	23891	+	ECP_0023	EBESCG00000046100	Riboflavin kinase [Source:UniProtKB/TrEMBL;Acc:Q0TLW6]	coding	kinase	3	7	10	8	20	28	5	118	123
atpC		4099342	4099761	-	atpC	EBESCG00000046242	ATP synthase epsilon chain [Source:UniProtKB/Swiss-Prot;Acc:Q0TAX8]	coding		3	6	9	2	22	24	17	118	135
lepA		2710735	2712534	-	lepA	EBESCG00000048590	GTP-binding protein lepA [Source:UniProtKB/Swiss-Prot;Acc:Q0TER9]	coding		2	7	9	8	19	27	8	118	126
ECP_3053		3216364	3218535	-	ECP_3053	EBESCG00000045013	Malate synthase G [Source:UniProtKB/TrEMBL;Acc:Q0TDE3]	coding		2	5	7	2	32	34	95	118	213
ECP_0609		642248	642901	-	ECP_0609	EBESCG00000046321	Oxygen-insensitive NAD(P)H nitroreductase [Source:UniProtKB/TrEMBL;Acc:Q0TK94]	coding		1	1	2	2	10	12	4	118	122
ECP_1848		1897569	1898066	+	ECP_1848	EBESCG00000045217	Ferritin 1 [Source:UniProtKB/TrEMBL;Acc:Q0TGT0]	coding		0	1	1	0	32	32	18	118	136
ECP_1853		1901726	1903051	-	ECP_1853	EBESCG00000045537	UvrC excinuclease ABC subunit C [Source:UniProtKB/TrEMBL;Acc:Q0TGS5]	coding		6	2	8	3	8	11	33	117	150
ECP_3050		3209277	3213842	-	ECP_3050	EBESCG00000047043	Putative lipoprotein AcfD [Source:UniProtKB/TrEMBL;Acc:Q0TDE6]	coding		4	15	19	0	42	42	6	117	123
deoD		4918799	4919518	+	deoD	EBESCG00000048572	Purine nucleoside phosphorylase deoD-type [Source:UniProtKB/Swiss-Prot;Acc:Q0T8S9]	coding		2	5	7	6	28	34	119	117	236
ECP_0521		547333	547551	-	ECP_0521	EBESCG00000047802	Hemolysin expression modulating protein [Source:UniProtKB/TrEMBL;Acc:Q0TKI1]	coding		1	0	1	4	15	19	10	117	127
ECP_4504		4717096	4717512	+	ECP_4504	EBESCG00000046838	Putative uncharacterized protein [Source:UniProtKB/TrEMBL;Acc:Q0T9D6]	coding	uncharacterized	1	3	4	9	80	89	26	117	143
ECP_3649		3825027	3826235	-	ECP_3649	EBESCG00000047633	Putative uncharacterized protein [Source:UniProtKB/TrEMBL;Acc:Q0TBQ4]	coding	uncharacterized	0	3	3	7	21	28	6	117	123
fadJ		2489012	2491156	-	fadJ	EBESCG00000044844	Fatty acid oxidation complex subunit alpha [Source:UniProtKB/Swiss-Prot;Acc:Q0TFA6]	coding		4	5	9	4	24	28	20	116	136
ECP_3914		4079769	4081106	-	ECP_3914	EBESCG00000047325	Putative membrane transport protein [Source:UniProtKB/TrEMBL;Acc:Q0TAZ4]	coding	membrane protein	4	5	9	3	18	21	2	116	118
ECP_0250		272167	272640	+	ECP_0250	EBESCG00000046645	Inhibitor of vertebrate lysozyme [Source:UniProtKB/TrEMBL;Acc:Q0TL95]	coding		3	5	8	6	23	29	104	116	220
ECP_0814		850827	851789	+	ECP_0814	EBESCG00000046153	Putative uncharacterized protein [Source:UniProtKB/TrEMBL;Acc:Q0TJP8]	coding	uncharacterized	2	5	7	2	3	5	54	116	170
ECP_1753		1805983	1806282	+	ECP_1753	EBESCG00000047496	Putative uncharacterized protein [Source:UniProtKB/TrEMBL;Acc:Q0TH23]	coding	uncharacterized	2	1	3	0	9	9	77	116	193
frmA		448521	449630	-	frmA	EBESCG00000046802	S-(hydroxymethyl)glutathione dehydrogenase [Source:UniProtKB/Swiss-Prot;Acc:Q0TKS7]	coding	dehydrogenase	1	2	3	2	17	19	6	116	122
ECP_2383		2494704	2495459	-	ECP_2383	EBESCG00000045876	VacJ lipoprotein [Source:UniProtKB/TrEMBL;Acc:Q0TFA2]	coding		1	5	6	2	14	16	16	116	132
ECP_4131		4312335	4312634	+	ECP_4131	EBESCG00000045637	Putative uncharacterized protein [Source:UniProtKB/TrEMBL;Acc:Q0TAE2]	coding	uncharacterized	0	2	2	3	10	13	11	116	127
ECP_4554	PAI II	4761436	4763559	-	ECP_4554	EBESCG00000047746	Alpha-hemolysin translocation ATP-binding protein HlyB [Source:UniProtKB/TrEMBL;Acc:Q0T989]	coding		0	0	0	0	22	22	14	116	130
ECP_2913		3082463	3083323	-	ECP_2913	EBESCG00000045749	Putative uncharacterized protein [Source:UniProtKB/TrEMBL;Acc:Q0TDT2]	coding	uncharacterized	6	4	10	3	30	33	28	115	143
ECP_3766	PAI I	3949965	3950912	+	ECP_3766	EBESCG00000047551	Cytosine-specific methyltransferase [Source:UniProtKB/TrEMBL;Acc:Q0TBE2]	coding		6	1	7	0	25	25	4	115	119
ECP_3657		3832562	3833272	-	ECP_3657	EBESCG00000048917	Putative uncharacterized protein [Source:UniProtKB/TrEMBL;Acc:Q0TBP8]	coding	uncharacterized	1	6	7	4	18	22	24	115	139
ilvD		4137270	4139120	+	ilvD	EBESCG00000047648	Dihydroxy-acid dehydratase [Source:UniProtKB/Swiss-Prot;Acc:Q0TAU9]	coding		0	9	9	9	22	31	14	115	129
ECP_4580	PAI II	4782996	4792724	-	ECP_4580	EBESCG00000045166	Probable hemagglutinin-related protein [Source:UniProtKB/TrEMBL;Acc:Q0T963]	coding		13	0	13	4	25	29	6	114	120
ECP_2260		2353225	2353875	+	ECP_2260	EBESCG00000047506	Capsular synthesis regulator component B [Source:UniProtKB/TrEMBL;Acc:Q0TFM3]	coding		2	1	3	4	21	25	28	114	142
tgt		493627	494754	+	tgt	EBESCG00000047464	Queuine tRNA-ribosyltransferase [Source:UniProtKB/Swiss-Prot;Acc:Q0TKN5]	coding	tRNA modifier	2	2	4	2	27	29	7	113	120
ECP_1094		1150240	1152219	-	ECP_1094	EBESCG00000047667	FhuE receptor [Source:UniProtKB/TrEMBL;Acc:Q0TIX2]	coding	receptor	0	5	5	0	33	33	0	113	113
ECP_1525		1575494	1575697	+	ECP_1525	EBESCG00000048934	Putative uncharacterized protein [Source:UniProtKB/TrEMBL;Acc:Q0THP7]	coding	uncharacterized	0	0	0	0	57	57	3	113	116
ECP_0968		1027751	1029898	+	ECP_0968	EBESCG00000046465	Helicase IV [Source:UniProtKB/TrEMBL;Acc:Q0TJ98]	coding		3	8	11	13	52	65	12	112	124
rraA		4318249	4318734	-	rraA	EBESCG00000048654	Regulator of ribonuclease activity A [Source:UniProtKB/Swiss-Prot;Acc:Q0TAD5]	coding		3	3	6	3	31	34	30	112	142
clpS		936646	936966	+	clpS	EBESCG00000049104	ATP-dependent Clp protease adapter protein clpS [Source:UniProtKB/Swiss-Prot;Acc:Q0TJG8]	coding		2	0	2	4	36	40	24	112	136
ECP_4572	PAI II	4779264	4780310	-	ECP_4572	EBESCG00000045914	Modification methylase [Source:UniProtKB/TrEMBL;Acc:Q0T971]	coding		1	0	1	0	29	29	2	112	114
ECP_2151		2233557	2234666	-	ECP_2151	EBESCG00000047805	Mrp protein [Source:UniProtKB/TrEMBL;Acc:Q0TFX9]	coding		2	3	5	2	24	26	16	111	127
ECP_4069		4248108	4249094	+	ECP_4069	EBESCG00000047136	Putative uncharacterized protein [Source:UniProtKB/TrEMBL;Acc:Q0TAK2]	coding	uncharacterized	2	2	4	3	39	42	1	111	112
ECP_1095		1152764	1153123	+	ECP_1095	EBESCG00000048199	HIT-like protein YcfF [Source:UniProtKB/TrEMBL;Acc:Q0TIX1]	coding		1	0	1	2	20	22	4	111	115
ECP_2617		2761357	2761698	+	ECP_2617	EBESCG00000046668	Outer membrane lipoprotein [Source:UniProtKB/TrEMBL;Acc:Q0TEM3]	coding	membrane protein	0	1	1	0	28	28	16	111	127
ECP_4432		4643787	4645427	+	ECP_4432	EBESCG00000045901	AidB protein [Source:UniProtKB/TrEMBL;Acc:Q0T9K6]	coding		6	4	10	4	21	25	14	110	124
fmt		3543855	3544802	+	fmt	EBESCG00000046452	Methionyl-tRNA formyltransferase [Source:UniProtKB/Swiss-Prot;Acc:Q0TCH4]	coding	tRNA modifier	4	4	8	4	30	34	20	110	130
ECP_1796		1846689	1848164	-	ECP_1796	EBESCG00000045623	Glucose-6-phosphate 1-dehydrogenase [Source:UniProtKB/TrEMBL;Acc:Q0TGY0]	coding	dehydrogenase	3	5	8	4	31	35	32	110	142
ECP_0201		219476	220186	+	ECP_0201	EBESCG00000046759	Copper homeostasis protein CutF [Source:UniProtKB/TrEMBL;Acc:Q0TLE0]	coding		2	4	6	1	5	6	12	110	122
yajQ		511911	512402	+	yajQ	EBESCG00000049121	UPF0234 protein yajQ [Source:UniProtKB/Swiss-Prot;Acc:Q0TKL6]	coding		1	0	1	0	16	16	20	110	130
engA		2645628	2647100	-	engA	EBESCG00000047171	GTP-binding protein engA [Source:UniProtKB/Swiss-Prot;Acc:Q0TEX4]	coding		1	6	7	2	26	28	6	110	116
ECP_0626		662012	663622	+	ECP_0626	EBESCG00000047329	2,3-dihydroxybenzoate-AMP ligase [Source:UniProtKB/TrEMBL;Acc:Q0TK77]	coding		0	0	0	0	18	18	2	110	112
thrB		2800	3732	+	thrB	EBESCG00000045131	Homoserine kinase [Source:UniProtKB/Swiss-Prot;Acc:Q0TLY6]	coding	kinase	5	5	10	1	20	21	5	109	114
ECP_0937		993634	994182	+	ECP_0937	EBESCG00000045683	Putative exported protein YcbK [Source:UniProtKB/TrEMBL;Acc:Q0TJC7]	coding		3	2	5	2	11	13	9	109	118
ghrA		1088765	1089703	+	ghrA	EBESCG00000048150	Glyoxylate/hydroxypyruvate reductase A [Source:UniProtKB/Swiss-Prot;Acc:Q0TJ41]	coding		1	3	4	10	27	37	4	109	113
ECP_1107		1164990	1165337	-	ECP_1107	EBESCG00000046170	Putative uncharacterized protein [Source:UniProtKB/TrEMBL;Acc:Q0TIV9]	coding	uncharacterized	0	2	2	0	8	8	0	109	109
ECP_3090		3252888	3253607	-	ECP_3090	EBESCG00000049059	Biopolymer transport ExbB protein [Source:UniProtKB/TrEMBL;Acc:Q0TDA6]	coding		0	6	6	0	24	24	2	109	111
ECP_1748		1799911	1801629	-	ECP_1748	EBESCG00000045563	Long-chain-fatty-acid-CoA ligase [Source:UniProtKB/TrEMBL;Acc:Q0TH28]	coding		21	4	25	18	31	49	96	108	204
ECP_0217		236887	238245	-	ECP_0217	EBESCG00000045573	Membrane-bound lytic murein transglycosylase D [Source:UniProtKB/TrEMBL;Acc:Q0TLC6]	coding		5	10	15	2	28	30	6	108	114
def		3543331	3543840	+	def	EBESCG00000044946	Peptide deformylase [Source:UniProtKB/Swiss-Prot;Acc:Q0TCH5]	coding		5	1	6	8	53	61	78	108	186
ECP_0032		32342	35560	+	ECP_0032	EBESCG00000045679	Carbamoyl-phosphate synthase large chain [Source:UniProtKB/TrEMBL;Acc:Q0TLV7]	coding		4	17	21	5	27	32	16	108	124
ECP_1015		1073718	1075226	+	ECP_1015	EBESCG00000049237	Sodium/proline symporter [Source:UniProtKB/TrEMBL;Acc:Q0TJ51]	coding		3	0	3	4	20	24	24	108	132
gshA		2792167	2793723	-	gshA	EBESCG00000045530	Glutamate--cysteine ligase [Source:UniProtKB/Swiss-Prot;Acc:Q0TEI7]	coding		2	5	7	9	26	35	25	108	133
ECP_0295	PAI III	312475	313170	+	ECP_0295	EBESCG00000048257	F1C periplasmic chaperone [Source:UniProtKB/TrEMBL;Acc:Q0TL51]	coding	chaperone	1	0	1	0	19	19	0	108	108
ECP_0466		494777	495109	+	ECP_0466	EBESCG00000046320	Probable transmembrane protein YajC [Source:UniProtKB/TrEMBL;Acc:Q0TKN4]	coding	membrane protein	0	3	3	0	15	15	4	108	112
ECP_0243		268346	268636	+	ECP_0243	EBESCG00000048653	Putative uncharacterized protein [Source:UniProtKB/TrEMBL;Acc:Q0TLA1]	coding	uncharacterized	5	1	6	2	22	24	2	107	109
pgl		813421	814416	+	pgl	EBESCG00000046415	6-phosphogluconolactonase [Source:UniProtKB/Swiss-Prot;Acc:Q0TJT3]	coding		4	3	7	0	14	14	27	107	134
ECP_2901		3071377	3072702	-	ECP_2901	EBESCG00000045476	Xaa-Pro aminopeptidase [Source:UniProtKB/TrEMBL;Acc:Q0TDU4]	coding		2	6	8	1	19	20	3	107	110
ECP_1096		1153126	1153503	+	ECP_1096	EBESCG00000044995	Putative outer membrane lipoprotein YcfL [Source:UniProtKB/TrEMBL;Acc:Q0TIX0]	coding	membrane protein	1	2	3	2	16	18	2	107	109
ECP_2222		2318739	2319083	-	ECP_2222	EBESCG00000046112	Putative uncharacterized protein [Source:UniProtKB/TrEMBL;Acc:Q0TFQ8]	coding	uncharacterized	14	2	16	6	28	34	13	106	119
ECP_2517		2647218	2648396	-	ECP_2517	EBESCG00000045969	Putative uncharacterized protein [Source:UniProtKB/TrEMBL;Acc:Q0TEX3]	coding	uncharacterized	4	4	8	6	34	40	22	106	128
ECP_4148		4327952	4329112	+	ECP_4148	EBESCG00000047540	Cystathionine gamma-synthase [Source:UniProtKB/TrEMBL;Acc:Q0TAC5]	coding		2	8	10	3	21	24	7	106	113
ECP_0657		693409	693612	+	ECP_0657	EBESCG00000048170	Sec-independent protein translocase protein TatE [Source:UniProtKB/TrEMBL;Acc:Q0TK46]	coding		1	0	1	3	22	25	20	106	126
ECP_3767	PAI I	3950924	3951841	+	ECP_3767	EBESCG00000048851	Cytosine-specific methyltransferase [Source:UniProtKB/TrEMBL;Acc:Q0TBE1]	coding		1	1	2	0	26	26	8	106	114
matA		378039	378629	-	matA	EBESCG00000046877	Probable HTH-type transcriptional regulator matA homolog [Source:UniProtKB/Swiss-Prot;Acc:Q0TKZ0]	coding		0	1	1	0	28	28	0	106	106
rusA		1201487	1201849	+	rusA	EBESCG00000045112	Crossover junction endodeoxyribonuclease rusA [Source:UniProtKB/Swiss-Prot;Acc:Q0TIR3]	coding		0	1	1	0	20	20	1	106	107
prfA		1288050	1289132	+	prfA	EBESCG00000045825	Peptide chain release factor 1 [Source:UniProtKB/Swiss-Prot;Acc:Q0TIF9]	coding		4	0	4	0	19	19	1	105	106
ECP_2351		2460008	2461525	-	ECP_2351	EBESCG00000045605	Amidophosphoribosyltransferase [Source:UniProtKB/TrEMBL;Acc:Q0TFD4]	coding		3	7	10	9	31	40	9	105	114
ECP_0815		851930	853015	+	ECP_0815	EBESCG00000045868	Putative malate/L-lactate dehydrogenase [Source:UniProtKB/TrEMBL;Acc:Q0TJP7]	coding	dehydrogenase	1	3	4	5	20	25	14	105	119
ECP_1790		1840898	1841557	-	ECP_1790	EBESCG00000048375	Putative uncharacterized protein [Source:UniProtKB/TrEMBL;Acc:Q0TGY6]	coding	uncharacterized	5	1	6	6	28	34	26	104	130
ECP_0468		496950	497966	+	ECP_0468	EBESCG00000045550	Protein-export membrane protein SecF [Source:UniProtKB/TrEMBL;Acc:Q0TKN2]	coding	membrane protein	3	8	11	2	24	26	8	104	112
ECP_2378		2488324	2488809	-	ECP_2378	EBESCG00000046905	Phosphohistidine phosphatase SixA [Source:UniProtKB/TrEMBL;Acc:Q0TFA7]	coding		3	4	7	4	13	17	59	104	163
luxS		2791502	2792017	-	luxS	EBESCG00000045604	S-ribosylhomocysteine lyase [Source:UniProtKB/Swiss-Prot;Acc:Q0TEI8]	coding		2	6	8	4	39	43	70	104	174
ECP_3426		3577876	3578352	-	ECP_3426	EBESCG00000045451	Bacterioferritin [Source:UniProtKB/TrEMBL;Acc:Q0TCC3]	coding		2	1	3	2	25	27	111	104	215
tRNA-Tyr		4387430	4387514	+	tRNA-Tyr	EBESCG00000049618	tRNA-Tyr for anticodon GUA [Source:TRNASCAN-SE]	tRNA	Tyr GUA	3380	26	3406	24	14	38	19	103	122
ECP_3594		3759347	3759913	+	ECP_3594	EBESCG00000047413	Outer membrane protein Slp [Source:UniProtKB/TrEMBL;Acc:Q0TBV9]	coding	membrane protein	3	4	7	5	28	33	22	103	125
galK		803665	804813	-	galK	EBESCG00000048633	Galactokinase [Source:UniProtKB/Swiss-Prot;Acc:Q0TJU4]	coding	kinase	1	3	4	2	15	17	2	103	105
ECP_0494		520817	521497	-	ECP_0494	EBESCG00000044878	Putative lipoprotein [Source:UniProtKB/TrEMBL;Acc:Q0TKK8]	coding		0	3	3	0	13	13	0	103	103
minC		1246567	1247262	-	minC	EBESCG00000046196	Probable septum site-determining protein minC [Source:UniProtKB/Swiss-Prot;Acc:Q0TIK0]	coding		0	2	2	3	15	18	6	103	109
ECP_2125		2207957	2209318	+	ECP_2125	EBESCG00000045664	Putative protease YegQ [Source:UniProtKB/TrEMBL;Acc:Q0TG05]	coding		0	3	3	2	13	15	8	103	111
ECP_0825		862866	863612	-	ECP_0825	EBESCG00000045596	Glutamine-binding periplasmic protein [Source:UniProtKB/TrEMBL;Acc:Q0TJN7]	coding		12	3	15	14	18	32	64	102	166
mraW		91412	92353	+	mraW	EBESCG00000046524	S-adenosyl-L-methionine-dependent methyltransferase mraW [Source:UniProtKB/Swiss-Prot;Acc:Q0TLQ7]	coding		9	1	10	5	29	34	32	102	134
ECP_0938		994209	994856	+	ECP_0938	EBESCG00000048079	Putative uncharacterized protein [Source:UniProtKB/TrEMBL;Acc:Q0TJC6]	coding	uncharacterized	5	2	7	0	24	24	20	102	122
dapE		2603491	2604618	+	dapE	EBESCG00000048455	Succinyl-diaminopimelate desuccinylase [Source:UniProtKB/Swiss-Prot;Acc:Q0TF05]	coding		3	3	6	4	23	27	40	102	142
glgA		3682499	3683932	-	glgA	EBESCG00000049334	Glycogen synthase [Source:UniProtKB/Swiss-Prot;Acc:Q0TC30]	coding		3	4	7	4	14	18	9	102	111
ECP_4176		4367976	4368893	+	ECP_4176	EBESCG00000048470	Hydrogen peroxide-inducible genes activator [Source:UniProtKB/TrEMBL;Acc:Q0TA97]	coding		3	4	7	0	12	12	6	102	108
ECP_3590		3755715	3757067	+	ECP_3590	EBESCG00000045395	Glutathione reductase [Source:UniProtKB/TrEMBL;Acc:Q0TBW3]	coding		2	2	4	4	17	21	12	102	114
ECP_0558		587289	588179	-	ECP_0558	EBESCG00000048492	Putative thioredoxin YbbN protein [Source:UniProtKB/TrEMBL;Acc:Q0TKE4]	coding		1	3	4	5	19	24	2	102	104
speD		139850	140644	-	speD	EBESCG00000048928	S-adenosylmethionine decarboxylase proenzyme [Source:UniProtKB/Swiss-Prot;Acc:Q0TLL4]	coding		0	2	2	1	24	25	8	102	110
tdh		3897977	3899002	-	tdh	EBESCG00000045109	L-threonine 3-dehydrogenase [Source:UniProtKB/Swiss-Prot;Acc:Q0TBJ0]	coding	dehydrogenase	5	3	8	8	19	27	25	101	126
ECP_3156		3322793	3324538	+	ECP_3156	EBESCG00000046476	DNA primase [Source:UniProtKB/TrEMBL;Acc:Q0TD40]	coding		4	13	17	9	46	55	6	101	107
ECP_0691		730205	732151	+	ECP_0691	EBESCG00000045658	PTS system, N-acetylglucosamine-specific IIABC component [Source:UniProtKB/TrEMBL;Acc:Q0TK12]	coding		2	10	12	10	44	54	22	101	123
ECP_1075		1130913	1131866	+	ECP_1075	EBESCG00000047594	Flagellar hook-associated protein 3 [Source:UniProtKB/TrEMBL;Acc:Q0TIZ1]	coding		1	1	2	2	9	11	2	101	103
ECP_1212		1244171	1244344	-	ECP_1212	EBESCG00000047173	Putative uncharacterized protein [Source:UniProtKB/TrEMBL;Acc:Q0TIK6]	coding	uncharacterized	0	0	0	0	65	65	4	101	105
rpoZ		3926579	3926854	+	rpoZ	EBESCG00000048860	DNA-directed RNA polymerase subunit omega [Source:UniProtKB/Swiss-Prot;Acc:Q0TBG0]	coding	RNA polymerase	4	3	7	10	61	71	5	100	105
ECP_0960		1019913	1021673	-	ECP_0960	EBESCG00000044869	Putative protease La [Source:UniProtKB/TrEMBL;Acc:Q0TJA6]	coding		3	4	7	4	21	25	6	100	106
ECP_1558		1609284	1610792	+	ECP_1558	EBESCG00000046615	Putative uncharacterized protein [Source:UniProtKB/TrEMBL;Acc:Q0THL4]	coding	uncharacterized	2	0	2	5	19	24	144	100	244
ECP_4451		4656982	4657569	+	ECP_4451	EBESCG00000045384	Putative uncharacterized protein [Source:UniProtKB/TrEMBL;Acc:Q0T9I7]	coding	uncharacterized	1	1	2	0	33	33	3	100	103
gpt		288200	288658	+	gpt	EBESCG00000045627	Xanthine phosphoribosyltransferase [Source:UniProtKB/Swiss-Prot;Acc:Q0TL78]	coding		0	1	1	2	43	45	8	100	108
ribB		3302540	3303193	-	ribB	EBESCG00000045788	3,4-dihydroxy-2-butanone 4-phosphate synthase [Source:UniProtKB/Swiss-Prot;Acc:Q0TD60]	coding		0	3	3	9	27	36	54	100	154
ubiE		4224812	4225567	+	ubiE	EBESCG00000047423	Ubiquinone/menaquinone biosynthesis methyltransferase ubiE [Source:UniProtKB/Swiss-Prot;Acc:Q0TAM1]	coding		4	4	8	4	22	26	6	99	105
ECP_4523	PAI II	4737132	4740647	+	ECP_4523	EBESCG00000049278	Putative superfamily I DNA helicases [Source:UniProtKB/TrEMBL;Acc:Q0T9C0]	coding		4	0	4	2	30	32	49	99	148
yfbV		2443963	2444418	-	yfbV	EBESCG00000049307	UPF0208 membrane protein yfbV [Source:UniProtKB/Swiss-Prot;Acc:Q0TFF1]	coding	membrane protein	3	1	4	0	20	20	27	99	126
ECP_2895		3062432	3063865	+	ECP_2895	EBESCG00000048594	6-phospho-beta-glucosidase BglA [Source:UniProtKB/TrEMBL;Acc:Q0TDV0]	coding		3	4	7	5	26	31	14	99	113
ECP_1204		1239722	1239970	+	ECP_1204	EBESCG00000045142	Putative uncharacterized protein [Source:UniProtKB/TrEMBL;Acc:Q0TIL4]	coding	uncharacterized	1	0	1	3	10	13	10	99	109
mutL		4627029	4628876	+	mutL	EBESCG00000045333	DNA mismatch repair protein mutL [Source:UniProtKB/Swiss-Prot;Acc:Q0T9M3]	coding		1	5	6	5	26	31	8	99	107
ECP_4553	PAI II	4759981	4761417	-	ECP_4553	EBESCG00000045225	Hemolysin D [Source:UniProtKB/TrEMBL;Acc:Q0T990]	coding		1	0	1	1	11	12	4	99	103
uxuA		4855676	4856860	+	uxuA	EBESCG00000046185	Mannonate dehydratase [Source:UniProtKB/Swiss-Prot;Acc:Q0T8Y5]	coding		1	6	7	5	16	21	4	99	103
tRNA-Thr		4387712	4387787	+	tRNA-Thr	EBESCG00000049549	tRNA-Thr for anticodon CGU [Source:TRNASCAN-SE]	tRNA	Thr CGU	2844	1216	4060	25	15	40	4	98	102
ECP_1774		1824618	1826666	-	ECP_1774	EBESCG00000045783	Tail-specific protease [Source:UniProtKB/TrEMBL;Acc:Q0TH02]	coding		5	2	7	2	34	36	15	98	113
ECP_2884		3054067	3054948	-	ECP_2884	EBESCG00000046240	Peptide chain release factor 2 [Source:UniProtKB/TrEMBL;Acc:Q0TDW1]	coding		3	2	5	2	26	28	4	98	102
ECP_1045		1104687	1105061	-	ECP_1045	EBESCG00000048486	Acidic protein MsyB [Source:UniProtKB/TrEMBL;Acc:Q0TJ21]	coding		2	0	2	2	12	14	154	98	252
ECP_0550		580163	581095	+	ECP_0550	EBESCG00000049204	Probable glutaminase YbaS [Source:UniProtKB/TrEMBL;Acc:Q0TKF2]	coding		1	3	4	9	12	21	4	98	102
ECP_0840		879280	880515	-	ECP_0840	EBESCG00000047661	Molybdopterin biosynthesis protein MoeA [Source:UniProtKB/TrEMBL;Acc:Q0TJM2]	coding		1	11	12	8	24	32	4	98	102
ECP_3823	PAI I	3990383	3991309	+	ECP_3823	EBESCG00000049097	Putative ABC-transporter membrane protein [Source:UniProtKB/TrEMBL;Acc:Q0TB85]	coding	membrane protein	1	1	2	2	21	23	11	98	109
ECP_2259		2350536	2353208	+	ECP_2259	EBESCG00000045881	Putative sensor-like histidine kinase YojN [Source:UniProtKB/TrEMBL;Acc:Q0TFM4]	coding	kinase	0	9	9	2	41	43	2	98	100
ECP_3287		3453143	3453718	+	ECP_3287	EBESCG00000048517	Putative uncharacterized protein [Source:UniProtKB/TrEMBL;Acc:Q0TCR0]	coding	uncharacterized	0	3	3	7	6	13	4	98	102
epd		3086039	3087058	-	epd	EBESCG00000046763	D-erythrose-4-phosphate dehydrogenase [Source:UniProtKB/Swiss-Prot;Acc:Q0TDS9]	coding	dehydrogenase	6	7	13	14	44	58	10	97	107
ECP_0770		805873	806889	-	ECP_0770	EBESCG00000048970	UDP-glucose 4-epimerase [Source:UniProtKB/TrEMBL;Acc:Q0TJU2]	coding		2	5	7	3	34	37	4	97	101
rlmN		2652867	2654021	-	rlmN	EBESCG00000047876	Ribosomal RNA large subunit methyltransferase N [Source:UniProtKB/Swiss-Prot;Acc:Q0TEW8]	coding	ribosomal transferase	2	5	7	7	22	29	6	97	103
ECP_2277		2381918	2384203	+	ECP_2277	EBESCG00000046535	Ribonucleoside-diphosphate reductase [Source:UniProtKB/TrEMBL;Acc:Q0TFK8]	coding		1	6	7	9	26	35	8	97	105
ECP_0586		616905	617399	-	ECP_0586	EBESCG00000046483	Peptidyl-prolyl cis-trans isomerase [Source:UniProtKB/TrEMBL;Acc:Q0TKB6]	coding		0	1	1	0	17	17	13	97	110
ECP_0747		790125	790529	+	ECP_0747	EBESCG00000046498	Putative esterase YbgC [Source:UniProtKB/TrEMBL;Acc:Q0TJV8]	coding		0	3	3	0	22	22	6	97	103
ECP_1861		1908991	1910478	+	ECP_1861	EBESCG00000048370	Cytoplasmic alpha-amylase [Source:UniProtKB/TrEMBL;Acc:Q0TGR7]	coding		0	2	2	3	7	10	91	97	188
ECP_3030		3190094	3190381	-	ECP_3030	EBESCG00000047882	Putative uncharacterized protein [Source:UniProtKB/TrEMBL;Acc:Q0TDG6]	coding	uncharacterized	0	0	0	0	11	11	2	97	99
yhaM		3370929	3372239	-	yhaM	EBESCG00000046561	UPF0597 protein yhaM [Source:UniProtKB/Swiss-Prot;Acc:Q0TCZ4]	coding		6	10	16	0	30	30	14	96	110
cysS		617573	618958	+	cysS	EBESCG00000045729	Cysteinyl-tRNA synthetase [Source:UniProtKB/Swiss-Prot;Acc:Q0TKB5]	coding	tRNA modifier	4	3	7	4	41	45	4	96	100
speE		140660	141526	-	speE	EBESCG00000049174	Spermidine synthase [Source:UniProtKB/Swiss-Prot;Acc:Q0TLL3]	coding		3	2	5	2	14	16	10	96	106
ECP_3789	PAI I	3967926	3968474	-	ECP_3789	EBESCG00000047078	Putative uncharacterized protein [Source:UniProtKB/TrEMBL;Acc:Q0TBB9]	coding	uncharacterized	2	0	2	0	6	6	32	96	128
ECP_4136		4316649	4317494	-	ECP_4136	EBESCG00000048355	Glycerol uptake facilitator protein [Source:UniProtKB/TrEMBL;Acc:Q0TAD7]	coding		2	3	5	4	21	25	5	96	101
metN		225774	226805	-	metN	EBESCG00000047705	Methionine import ATP-binding protein metN [Source:UniProtKB/Swiss-Prot;Acc:Q0TLD2]	coding		1	3	4	4	23	27	4	96	100
ECP_1410		1444970	1452346	+	ECP_1410	EBESCG00000046883	Putative autotransporter/adhesin [Source:UniProtKB/TrEMBL;Acc:Q0TI10]	coding		1	3	4	6	17	23	30	96	126
ubiD		4230945	4232441	+	ubiD	EBESCG00000046509	3-octaprenyl-4-hydroxybenzoate carboxy-lyase [Source:UniProtKB/Swiss-Prot;Acc:Q0TAL3]	coding		1	10	11	4	15	19	8	96	104
ECP_0531		559333	561264	+	ECP_0531	EBESCG00000045691	DNA polymerase III subunit tau [Source:UniProtKB/TrEMBL;Acc:Q0TKH1]	coding	DNA polymerase	3	11	14	4	9	13	2	95	97
rph		3920304	3921020	-	rph	EBESCG00000045544	Ribonuclease PH [Source:UniProtKB/Swiss-Prot;Acc:Q0TBG6]	coding		3	2	5	3	14	17	4	95	99
ECP_0734		774777	775124	+	ECP_0734	EBESCG00000048514	Succinate dehydrogenase hydrophobic membrane anchor protein [Source:UniProtKB/TrEMBL;Acc:Q0TJX1]	coding	membrane protein	1	0	1	2	18	20	6	95	101
ECP_4434		4645968	4646396	-	ECP_4434	EBESCG00000047340	Hypothetical lipoprotein YjfO [Source:UniProtKB/TrEMBL;Acc:Q0T9K4]	coding		1	4	5	1	5	6	19	95	114
ECP_1027		1090519	1091073	+	ECP_1027	EBESCG00000047067	Putative uncharacterized protein [Source:UniProtKB/TrEMBL;Acc:Q0TJ39]	coding	uncharacterized	0	1	1	0	17	17	2	95	97
ECP_1074		1129258	1130901	+	ECP_1074	EBESCG00000045260	Flagellar hook-associated protein 1 [Source:UniProtKB/TrEMBL;Acc:Q0TIZ2]	coding		0	6	6	0	13	13	0	95	95
ECP_3902		4065718	4066818	-	ECP_3902	EBESCG00000044808	DNA polymerase III, beta chain [Source:UniProtKB/TrEMBL;Acc:Q0TB06]	coding	DNA polymerase	4	7	11	7	52	59	2	94	96
ECP_2649		2788054	2788584	+	ECP_2649	EBESCG00000047052	Transcriptional repressor MprA [Source:UniProtKB/TrEMBL;Acc:Q0TEJ1]	coding		0	0	0	0	16	16	6	94	100
panC		153370	154221	-	panC	EBESCG00000048987	Pantothenate synthetase [Source:UniProtKB/Swiss-Prot;Acc:Q0TLJ9]	coding		4	5	9	2	30	32	12	93	105
ECP_0345		364050	368180	-	ECP_0345	EBESCG00000045877	SepA [Source:UniProtKB/TrEMBL;Acc:Q0TL02]	coding		4	1	5	2	19	21	7	93	100
deoC		4915288	4916067	+	deoC	EBESCG00000046334	Deoxyribose-phosphate aldolase [Source:UniProtKB/Swiss-Prot;Acc:Q0T8T2]	coding		4	4	8	14	30	44	8	93	101
ECP_1547		1595803	1597335	-	ECP_1547	EBESCG00000045609	NAD(P) transhydrogenase subunit alpha [Source:UniProtKB/TrEMBL;Acc:Q0THM5]	coding		3	2	5	4	13	17	39	93	132
ECP_1339		1367849	1369834	-	ECP_1339	EBESCG00000045672	Putative uncharacterized protein [Source:UniProtKB/TrEMBL;Acc:Q0TI79]	coding	uncharacterized	2	2	4	3	21	24	12	93	105
ECP_3288		3453687	3454244	+	ECP_3288	EBESCG00000048618	Putative uncharacterized protein [Source:UniProtKB/TrEMBL;Acc:Q0TCQ9]	coding	uncharacterized	2	1	3	3	13	16	4	93	97
ycbG		1021859	1022311	+	ycbG	EBESCG00000048758	UPF0268 protein ycbG [Source:UniProtKB/Swiss-Prot;Acc:Q0TJA5]	coding		1	2	3	2	14	16	15	93	108
ECP_4007		4180858	4183020	+	ECP_4007	EBESCG00000045494	DNA helicase II [Source:UniProtKB/TrEMBL;Acc:Q0TAR2]	coding		1	14	15	5	19	24	7	93	100
ECP_0913		960899	961639	-	ECP_0913	EBESCG00000045305	Pyruvate formate-lyase 1 activating enzyme [Source:UniProtKB/TrEMBL;Acc:Q0TJF1]	coding		0	5	5	0	23	23	32	93	125
ybaB		561317	561646	+	ybaB	EBESCG00000046814	UPF0133 protein ybaB [Source:UniProtKB/Swiss-Prot;Acc:Q0TKH0]	coding		3	3	6	4	23	27	4	92	96
ECP_0678		712768	713676	-	ECP_0678	EBESCG00000045622	Glutamate/aspartate periplasmic binding protein [Source:UniProtKB/TrEMBL;Acc:Q0TK25]	coding		3	2	5	15	110	125	52	92	144
ECP_1326		1356963	1357937	+	ECP_1326	EBESCG00000047823	Cys regulon transcriptional activator [Source:UniProtKB/TrEMBL;Acc:Q0TI92]	coding		2	8	10	4	49	53	10	92	102
ECP_2070		2135677	2136654	-	ECP_2070	EBESCG00000046216	Chain length determinant protein [Source:UniProtKB/TrEMBL;Acc:Q0TG60]	coding		2	0	2	2	34	36	14	92	106
ECP_0197		217885	218145	-	ECP_0197	EBESCG00000045701	Rho-dependent transcription termination (ROF) [Source:UniProtKB/TrEMBL;Acc:Q0TLE4]	coding		1	1	2	0	5	5	23	92	115
ECP_0769		804817	805863	-	ECP_0769	EBESCG00000049260	Galactose-1-phosphate uridylyltransferase [Source:UniProtKB/TrEMBL;Acc:Q0TJU3]	coding		1	4	5	5	20	25	2	92	94
ycaD		959654	960802	+	ycaD	EBESCG00000048962	Uncharacterized MFS-type transporter ycaD [Source:UniProtKB/Swiss-Prot;Acc:Q0TJF2]	coding		1	2	3	6	35	41	1	92	93
mscL		3547671	3548084	+	mscL	EBESCG00000045472	Large-conductance mechanosensitive channel [Source:UniProtKB/Swiss-Prot;Acc:Q0TCH1]	coding		1	6	7	4	7	11	44	92	136
ECP_4478		4687909	4689411	+	ECP_4478	EBESCG00000045715	Putative sugar transport system ATP-binding protein [Source:UniProtKB/TrEMBL;Acc:Q0T9G0]	coding		1	10	11	2	17	19	8	92	100
ECP_2323		2431505	2432842	-	ECP_2323	EBESCG00000048947	NADH dehydrogenase I chain F [Source:UniProtKB/TrEMBL;Acc:Q0TFG2]	coding	dehydrogenase	5	1	6	10	10	20	6	91	97
argS		1871790	1873523	+	argS	EBESCG00000048029	Arginyl-tRNA synthetase [Source:UniProtKB/Swiss-Prot;Acc:Q0TGV6]	coding	tRNA modifier	3	5	8	2	25	27	20	91	111
ECP_3697		3873597	3875510	+	ECP_3697	EBESCG00000045254	PTS system, mannitol-specific IIABC component [Source:UniProtKB/TrEMBL;Acc:Q0TBL0]	coding		2	4	6	10	18	28	85	91	176
kdpB		758601	760649	-	kdpB	EBESCG00000049309	Potassium-transporting ATPase B chain [Source:UniProtKB/Swiss-Prot;Acc:Q0TJY9]	coding		1	5	6	3	14	17	10	91	101
ECP_1542		1591392	1592213	+	ECP_1542	EBESCG00000049394	Putative protease YdgD [Source:UniProtKB/TrEMBL;Acc:Q0THN0]	coding		4	5	9	2	15	17	42	90	132
ECP_3281		3448774	3449556	-	ECP_3281	EBESCG00000045064	Putative membrane protein [Source:UniProtKB/TrEMBL;Acc:Q0TCR6]	coding	membrane protein	3	0	3	2	15	17	4	90	94
ECP_3491		3642191	3642910	-	ECP_3491	EBESCG00000046940	Transcriptional regulatory protein OmpR [Source:UniProtKB/TrEMBL;Acc:Q0TC62]	coding		3	4	7	3	18	21	18	90	108
accD		2464845	2465759	-	accD	EBESCG00000046487	Acetyl-coenzyme A carboxylase carboxyl transferase subunit beta [Source:UniProtKB/Swiss-Prot;Acc:Q0TFD0]	coding		5	4	9	4	28	32	12	89	101
ECP_2709		2844856	2848707	-	ECP_2709	EBESCG00000045111	Putative uncharacterized protein [Source:UniProtKB/TrEMBL;Acc:Q0TED1]	coding	uncharacterized	5	0	5	7	52	59	14	89	103
ECP_2598		2744011	2744748	+	ECP_2598	EBESCG00000045012	Hypothetical lipoprotein YfiO [Source:UniProtKB/TrEMBL;Acc:Q0TEP2]	coding		3	0	3	1	24	25	22	89	111
ECP_3556		3720485	3721153	-	ECP_3556	EBESCG00000048369	Cell division ATP-binding protein FtsE [Source:UniProtKB/TrEMBL;Acc:Q0TBZ7]	coding	cell division	3	4	7	1	12	13	2	89	91
pyrF		1365013	1365750	+	pyrF	EBESCG00000048846	Orotidine 5'-phosphate decarboxylase [Source:UniProtKB/Swiss-Prot;Acc:Q0TI84]	coding		2	5	7	5	6	11	4	89	93
ECP_4493		4707405	4707791	-	ECP_4493	EBESCG00000044961	Putative endoribonuclease L-PSP [Source:UniProtKB/TrEMBL;Acc:Q0T9E5]	coding		2	0	2	0	16	16	0	89	89
ECP_2518		2648407	2649027	-	ECP_2518	EBESCG00000045660	Putative uncharacterized protein [Source:UniProtKB/TrEMBL;Acc:Q0TEX2]	coding	uncharacterized	0	3	3	0	24	24	4	89	93
ECP_3816	PAI I	3985408	3985956	+	ECP_3816	EBESCG00000046274	CS12 fimbria minor subunit protein [Source:UniProtKB/TrEMBL;Acc:Q0TB92]	coding		0	1	1	0	11	11	2	89	91
ECP_4486		4696778	4697242	-	ECP_4486	EBESCG00000048014	Anaerobic ribonucleoside-triphosphate reductase activating protein [Source:UniProtKB/TrEMBL;Acc:Q0T9F2]	coding		0	2	2	2	19	21	0	89	89
ECP_1190		1230015	1230872	-	ECP_1190	EBESCG00000047869	Iron transport protein, inner membrane component [Source:UniProtKB/TrEMBL;Acc:Q0TIM8]	coding	membrane protein	4	6	10	8	213	221	0	88	88
ECP_0153		163178	164596	-	ECP_0153	EBESCG00000046825	Poly(A) polymerase [Source:UniProtKB/TrEMBL;Acc:Q0TLI8]	coding		2	6	8	6	47	53	6	88	94
ECP_3831	PAI I	4001753	4002985	+	ECP_3831	EBESCG00000046189	Putative phosphoadenosine phosphosulfate reductase family [Source:UniProtKB/TrEMBL;Acc:Q0TB77]	coding		2	2	4	1	16	17	8	88	96
ybeY		718665	719132	-	ybeY	EBESCG00000045009	Putative metalloprotease ybeY [Source:UniProtKB/Swiss-Prot;Acc:Q0TK21]	coding		1	1	2	5	8	13	3	88	91
yceH		1117040	1117687	+	yceH	EBESCG00000047410	UPF0502 protein yceH [Source:UniProtKB/Swiss-Prot;Acc:Q0TJ07]	coding		0	0	0	0	14	14	10	88	98
frdC		4609550	4609945	-	frdC	EBESCG00000047699	Fumarate reductase subunit C [Source:UniProtKB/Swiss-Prot;Acc:Q0T9N7]	coding		0	2	2	1	26	27	5	88	93
ECP_0132		143952	146342	-	ECP_0132	EBESCG00000046309	Glucose dehydrogenase [Source:UniProtKB/TrEMBL;Acc:Q0TLK9]	coding	dehydrogenase	11	6	17	8	28	36	14	87	101
nuoA		2435916	2436359	-	nuoA	EBESCG00000047907	NADH-quinone oxidoreductase subunit A [Source:UniProtKB/Swiss-Prot;Acc:Q0TFF8]	coding		4	2	6	0	3	3	3	87	90
ECP_0183		199885	200742	+	ECP_0183	EBESCG00000045423	Phosphatidate cytidylyltransferase [Source:UniProtKB/TrEMBL;Acc:Q0TLF8]	coding		3	3	6	23	24	47	4	87	91
ECP_2503		2621126	2623192	+	ECP_2503	EBESCG00000047542	Polyphosphate kinase [Source:UniProtKB/TrEMBL;Acc:Q0TEY7]	coding	kinase	3	9	12	6	6	12	12	87	99
smg		3541632	3542105	-	smg	EBESCG00000045047	Protein smg [Source:UniProtKB/Swiss-Prot;Acc:Q0TCH7]	coding		3	1	4	2	20	22	14	87	101
ECP_3282		3449564	3450373	-	ECP_3282	EBESCG00000049369	Hypothetical ABC transporter ATP-binding protein YrbF [Source:UniProtKB/TrEMBL;Acc:Q0TCR5]	coding		2	4	6	2	6	8	3	87	90
ECP_0350		370290	370904	+	ECP_0350	EBESCG00000047383	Putative integral membrane protein [Source:UniProtKB/TrEMBL;Acc:Q0TKZ7]	coding	membrane protein	0	1	1	6	17	23	2	87	89
ECP_2233		2328265	2328912	+	ECP_2233	EBESCG00000048726	Nitrate/nitrite response regulator protein NarP [Source:UniProtKB/TrEMBL;Acc:Q0TFP8]	coding		0	2	2	4	4	8	0	87	87
sfcA		1523697	1525394	-	sfcA	EBESCG00000047360	NAD-dependent malic enzyme [Source:UniProtKB/Swiss-Prot;Acc:Q0THU1]	coding		5	6	11	2	15	17	40	86	126
ECP_4758		4907555	4909171	+	ECP_4758	EBESCG00000048984	Peptide chain release factor 3 (RF-3) [Source:UniProtKB/TrEMBL;Acc:Q0T8T9]	coding		5	8	13	2	28	30	6	86	92
fabZ		206309	206764	+	fabZ	EBESCG00000046069	(3R)-hydroxymyristoyl-[acyl-carrier-protein] dehydratase [Source:UniProtKB/Swiss-Prot;Acc:Q0TLF3]	coding		3	3	6	6	30	36	6	86	92
ECP_3245		3411202	3411750	-	ECP_3245	EBESCG00000049305	Putative uncharacterized protein [Source:UniProtKB/TrEMBL;Acc:Q0TCV2]	coding	uncharacterized	2	2	4	4	24	28	6	86	92
glmM		3433180	3434517	-	glmM	EBESCG00000045636	Phosphoglucosamine mutase [Source:UniProtKB/Swiss-Prot;Acc:Q0TCT4]	coding		2	4	6	6	10	16	2	86	88
ECP_3583		3747231	3748730	+	ECP_3583	EBESCG00000046837	Low-affinity inorganic phosphate transporter 1 [Source:UniProtKB/TrEMBL;Acc:Q0TBX0]	coding		2	6	8	7	28	35	22	86	108
ECP_2174		2265902	2266489	-	ECP_2174	EBESCG00000048890	Putative membrane protein [Source:UniProtKB/TrEMBL;Acc:Q0TFV6]	coding	membrane protein	1	2	3	6	29	35	146	86	232
aroB		3623722	3624810	-	aroB	EBESCG00000049134	3-dehydroquinate synthase [Source:UniProtKB/Swiss-Prot;Acc:Q0TC78]	coding		1	5	6	2	14	16	4	86	90
ECP_0300	PAI III	318189	318929	+	ECP_0300	EBESCG00000045436	Putative uncharacterized protein [Source:UniProtKB/TrEMBL;Acc:Q0TL46]	coding	uncharacterized	0	1	1	0	6	6	0	86	86
ECP_2172		2263042	2264757	+	ECP_2172	EBESCG00000048460	D-lactate dehydrogenase [Source:UniProtKB/TrEMBL;Acc:Q0TFV8]	coding	dehydrogenase	0	2	2	0	14	14	10	86	96
ECP_3567		3729967	3730524	+	ECP_3567	EBESCG00000047248	DcrB protein [Source:UniProtKB/TrEMBL;Acc:Q0TBY6]	coding		4	3	7	4	15	19	26	85	111
znuC		1854512	1855267	+	znuC	EBESCG00000046392	Zinc import ATP-binding protein znuC [Source:UniProtKB/Swiss-Prot;Acc:Q0TGX4]	coding		1	4	5	2	24	26	6	85	91
mnmG		4107533	4109422	-	mnmG	EBESCG00000048927	tRNA uridine 5-carboxymethylaminomethyl modification enzyme mnmG [Source:UniProtKB/Swiss-Prot;Acc:Q0TAW8]	coding	tRNA modifier	1	7	8	7	41	48	0	85	85
yaeH		188900	189286	-	yaeH	EBESCG00000047536	UPF0325 protein yaeH [Source:UniProtKB/Swiss-Prot;Acc:Q0TLG8]	coding		0	0	0	3	10	13	12	85	97
ECP_0880		917859	918374	-	ECP_0880	EBESCG00000045036	Putative lipoprotein YbjP [Source:UniProtKB/TrEMBL;Acc:Q0TJI4]	coding		0	1	1	3	6	9	35	85	120
ECP_2584		2723969	2724388	+	ECP_2584	EBESCG00000047866	Thioredoxin 2 [Source:UniProtKB/TrEMBL;Acc:Q0TEQ6]	coding		8	3	11	5	37	42	30	84	114
rhlB		4147282	4148547	-	rhlB	EBESCG00000048532	ATP-dependent RNA helicase rhlB [Source:UniProtKB/Swiss-Prot;Acc:Q0TAU3]	coding		6	4	10	8	39	47	10	84	94
fabR		4373238	4373885	+	fabR	EBESCG00000045946	HTH-type transcriptional repressor fabR [Source:UniProtKB/Swiss-Prot;Acc:Q0TA93]	coding		3	4	7	0	18	18	7	84	91
yacL		139450	139812	+	yacL	EBESCG00000048698	UPF0231 protein yacL [Source:UniProtKB/Swiss-Prot;Acc:Q0TLL5]	coding		2	2	4	1	10	11	45	84	129
ECP_1205		1240310	1241161	+	ECP_1205	EBESCG00000047516	Putative uncharacterized protein [Source:UniProtKB/TrEMBL;Acc:Q0TIL3]	coding	uncharacterized	2	3	5	2	9	11	7	84	91
sra		1525551	1525688	-	sra	EBESCG00000047367	Stationary-phase-induced ribosome-associated protein [Source:UniProtKB/Swiss-Prot;Acc:Q0THU0]	coding		2	1	3	0	19	19	78	84	162
ECP_0242		266932	268371	+	ECP_0242	EBESCG00000048855	Putative uncharacterized protein [Source:UniProtKB/TrEMBL;Acc:Q0TLA2]	coding	uncharacterized	0	1	1	2	31	33	2	84	86
ECP_0555		584720	585637	-	ECP_0555	EBESCG00000048262	Putative membrane protein [Source:UniProtKB/TrEMBL;Acc:Q0TKE7]	coding	membrane protein	0	1	1	0	13	13	20	84	104
ECP_3727		3908596	3909612	-	ECP_3727	EBESCG00000046850	UDP-glucose:(Glucosyl) LPS alpha1,3-glucosyltransferase WaaO [Source:UniProtKB/TrEMBL;Acc:Q0TBI0]	coding		0	6	6	3	14	17	0	84	84
ECP_4450		4656488	4656979	+	ECP_4450	EBESCG00000048753	Putative uncharacterized protein [Source:UniProtKB/TrEMBL;Acc:Q0T9I8]	coding	uncharacterized	0	0	0	0	21	21	1	84	85
ECP_2477		2591538	2593541	+	ECP_2477	EBESCG00000046632	Transketolase 2 [Source:UniProtKB/TrEMBL;Acc:Q0TF13]	coding		5	4	9	1	14	15	50	83	133
ECP_3743		3922231	3923055	+	ECP_3743	EBESCG00000048874	DNA-damage-inducible protein D [Source:UniProtKB/TrEMBL;Acc:Q0TBG4]	coding		5	4	9	8	30	38	0	83	83
ECP_4266		4472938	4473357	+	ECP_4266	EBESCG00000046690	Putative membrane protein YjbO [Source:UniProtKB/TrEMBL;Acc:Q0TA15]	coding	membrane protein	4	0	4	1	24	25	36	83	119
ECP_1028		1091144	1091665	+	ECP_1028	EBESCG00000046302	Putative membrane protein YcdZ [Source:UniProtKB/TrEMBL;Acc:Q0TJ38]	coding	membrane protein	3	0	3	6	38	44	6	83	89
ECP_2863		3023071	3024849	-	ECP_2863	EBESCG00000048638	Hypothetical sigma-54-dependent transcriptional regulator YgeV [Source:UniProtKB/TrEMBL;Acc:Q0TDY2]	coding		2	9	11	4	19	23	42	83	125
ECP_2060		2127477	2127731	-	ECP_2060	EBESCG00000047759	Putative uncharacterized protein [Source:UniProtKB/TrEMBL;Acc:Q0TG70]	coding	uncharacterized	1	0	1	0	4	4	8	83	91
ECP_4218		4415532	4416821	-	ECP_4218	EBESCG00000046693	Phosphoribosylamine-glycine ligase [Source:UniProtKB/TrEMBL;Acc:Q0TA60]	coding		8	4	12	8	15	23	22	82	104
ECP_0736		776906	777622	+	ECP_0736	EBESCG00000046843	Succinate dehydrogenase iron-sulfur protein [Source:UniProtKB/TrEMBL;Acc:Q0TJW9]	coding		5	1	6	6	18	24	47	82	129
ECP_1685		1734584	1734922	-	ECP_1685	EBESCG00000046512	Osmotically inducible lipoprotein E [Source:UniProtKB/TrEMBL;Acc:Q0TH91]	coding		4	2	6	7	37	44	182	82	264
pepQ		4237022	4238353	+	pepQ	EBESCG00000045162	Xaa-Pro dipeptidase [Source:UniProtKB/Swiss-Prot;Acc:Q0TAK9]	coding		4	6	10	9	22	31	12	82	94
ECP_0215		235166	235990	+	ECP_0215	EBESCG00000047971	Putative uncharacterized protein [Source:UniProtKB/TrEMBL;Acc:Q0TLC8]	coding	uncharacterized	3	3	6	6	16	22	15	82	97
ECP_2635		2775550	2775879	+	ECP_2635	EBESCG00000046147	Putative uncharacterized protein [Source:UniProtKB/TrEMBL;Acc:Q0TEK5]	coding	uncharacterized	3	1	4	6	25	31	121	82	203
sfsA		166231	166935	-	sfsA	EBESCG00000047670	Sugar fermentation stimulation protein A [Source:UniProtKB/Swiss-Prot;Acc:Q0TLI5]	coding		2	3	5	4	11	15	60	82	142
ECP_0954		1013338	1015245	+	ECP_0954	EBESCG00000048997	ABC transporter ATP-binding protein [Source:UniProtKB/TrEMBL;Acc:Q0TJB2]	coding		2	8	10	3	16	19	6	82	88
truD		2865156	2866205	-	truD	EBESCG00000049186	tRNA pseudouridine synthase D [Source:UniProtKB/Swiss-Prot;Acc:Q0TEB3]	coding	tRNA modifier	2	6	8	1	3	4	3	82	85
ECP_0094		103551	104471	+	ECP_0094	EBESCG00000046346	D-alanine-D-alanine ligase B [Source:UniProtKB/TrEMBL;Acc:Q0TLP7]	coding		1	2	3	1	13	14	2	82	84
ECP_1996		2077319	2077963	-	ECP_1996	EBESCG00000045503	Putative uncharacterized protein [Source:UniProtKB/TrEMBL;Acc:Q0TGD4]	coding	uncharacterized	1	1	2	1	30	31	13	82	95
ECP_3751		3931798	3933003	-	ECP_3751	EBESCG00000045847	Sodium/glutamate symport carrier protein [Source:UniProtKB/TrEMBL;Acc:Q0TBF6]	coding		1	4	5	2	24	26	22	82	104
ECP_1323		1353525	1353776	-	ECP_1323	EBESCG00000047019	Putative cytoplasmic protein YciN [Source:UniProtKB/TrEMBL;Acc:Q0TI95]	coding		0	1	1	2	24	26	8	82	90
ECP_3083		3247011	3248129	-	ECP_3083	EBESCG00000046182	Hydrogenase-2 small chain [Source:UniProtKB/TrEMBL;Acc:Q0TDB3]	coding		0	2	2	3	15	18	4	82	86
ECP_3615		3779390	3780214	-	ECP_3615	EBESCG00000049047	Transcriptional regulator GadX [Source:UniProtKB/TrEMBL;Acc:Q0TBT8]	coding		0	2	2	6	23	29	5	82	87
fadI		2491156	2492466	-	fadI	EBESCG00000046249	3-ketoacyl-CoA thiolase [Source:UniProtKB/Swiss-Prot;Acc:Q0TFA5]	coding		7	3	10	4	16	20	14	81	95
ECP_0432		457404	458411	-	ECP_0432	EBESCG00000048513	Delta-aminolevulinic acid dehydratase [Source:UniProtKB/TrEMBL;Acc:Q0TKR8]	coding		2	2	4	3	14	17	14	81	95
ECP_2082		2150896	2151789	-	ECP_2082	EBESCG00000047435	UTP-glucose-1-phosphate uridylyltransferase [Source:UniProtKB/TrEMBL;Acc:Q0TG48]	coding		1	0	1	0	16	16	14	81	95
ECP_1844		1895777	1896280	+	ECP_1844	EBESCG00000049302	Ferritin-like protein 2 [Source:UniProtKB/TrEMBL;Acc:Q0TGT4]	coding		0	3	3	2	28	30	7	81	88
ECP_0686		723914	725578	-	ECP_0686	EBESCG00000047263	Asparagine synthetase B [Source:UniProtKB/TrEMBL;Acc:Q0TK17]	coding		8	3	11	4	17	21	98	80	178
ECP_0785		820739	822022	-	ECP_0785	EBESCG00000046519	Putative lipoprotein [Source:UniProtKB/TrEMBL;Acc:Q0TJS7]	coding		3	8	11	5	15	20	11	80	91
ECP_4766		4916094	4917467	+	ECP_4766	EBESCG00000045129	Thymidine phosphorylase [Source:UniProtKB/TrEMBL;Acc:Q0T8T1]	coding		3	1	4	8	7	15	31	80	111
ECP_1013		1069333	1073295	-	ECP_1013	EBESCG00000049321	PutA [Source:UniProtKB/TrEMBL;Acc:Q0TJ53]	coding		2	7	9	0	20	20	4	80	84
upp		2618328	2618954	-	upp	EBESCG00000047298	Uracil phosphoribosyltransferase [Source:UniProtKB/Swiss-Prot;Acc:Q0TEZ0]	coding		2	3	5	3	8	11	4	80	84
hldE		3307106	3308539	-	hldE	EBESCG00000047191	Bifunctional protein hldE [Source:UniProtKB/Swiss-Prot;Acc:Q0TD55]	coding		2	6	8	5	15	20	17	80	97
ECP_3698		3876016	3877179	+	ECP_3698	EBESCG00000048400	Mannitol-1-phosphate 5-dehydrogenase [Source:UniProtKB/TrEMBL;Acc:Q0TBK9]	coding	dehydrogenase	2	6	8	4	27	31	14	80	94
ECP_1058		1116445	1117029	+	ECP_1058	EBESCG00000045651	Ribosomal-protein-alanine acetyltransferase [Source:UniProtKB/TrEMBL;Acc:Q0TJ08]	coding	ribosomal transferase	1	2	3	1	27	28	12	80	92
purT		1842731	1843909	+	purT	EBESCG00000045879	Phosphoribosylglycinamide formyltransferase 2 [Source:UniProtKB/Swiss-Prot;Acc:Q0TGY3]	coding		1	2	3	2	10	12	6	80	86
ECP_1288		1321388	1322035	+	ECP_1288	EBESCG00000046820	MarC family integral membrane protein [Source:UniProtKB/TrEMBL;Acc:Q0TID0]	coding	membrane protein	0	1	1	0	6	6	2	80	82
ECP_2281		2386684	2387691	-	ECP_2281	EBESCG00000046355	Glycerophosphoryl diester phosphodiesterase, periplasmic [Source:UniProtKB/TrEMBL;Acc:Q0TFK4]	coding		0	3	3	2	6	8	4	80	84
ECP_3280		3448218	3448769	-	ECP_3280	EBESCG00000045771	Putative uncharacterized protein [Source:UniProtKB/TrEMBL;Acc:Q0TCR7]	coding	uncharacterized	0	2	2	2	20	22	6	80	86
ECP_4579	PAI II	4782613	4782999	-	ECP_4579	EBESCG00000047495	Putative uncharacterized protein [Source:UniProtKB/TrEMBL;Acc:Q0T964]	coding	uncharacterized	0	0	0	0	10	10	6	80	86
ygfZ		3060196	3061176	+	ygfZ	EBESCG00000045394	tRNA-modifying protein ygfZ [Source:UniProtKB/Swiss-Prot;Acc:Q0TDV3]	coding		4	1	5	8	23	31	22	79	101
ECP_3511		3668553	3670058	+	ECP_3511	EBESCG00000046472	Aerobic glycerol-3-phosphate dehydrogenase [Source:UniProtKB/TrEMBL;Acc:Q0TC42]	coding	dehydrogenase	4	3	7	8	17	25	14	79	93
mraZ		90952	91410	+	mraZ	EBESCG00000047398	Protein mraZ [Source:UniProtKB/Swiss-Prot;Acc:Q0TLQ8]	coding		2	1	3	6	16	22	6	79	85
ECP_0158		167554	169983	+	ECP_0158	EBESCG00000048985	ATP-dependent helicase HrpB [Source:UniProtKB/TrEMBL;Acc:Q0TLI3]	coding		2	6	8	4	23	27	0	79	79
ECP_1332		1363337	1363645	+	ECP_1332	EBESCG00000048652	Putative inner membrane protein YciS [Source:UniProtKB/TrEMBL;Acc:Q0TI86]	coding	membrane protein	2	1	3	0	16	16	2	79	81
ECP_2186		2276133	2277368	+	ECP_2186	EBESCG00000046007	Putative dihydropyrimidine dehydrogenase [Source:UniProtKB/TrEMBL;Acc:Q0TFU4]	coding	dehydrogenase	1	7	8	4	14	18	10	79	89
yaeP		218132	218332	-	yaeP	EBESCG00000046436	UPF0253 protein yaeP [Source:UniProtKB/Swiss-Prot;Acc:Q0TLE3]	coding		0	3	3	1	7	8	30	79	109
ECP_3485		3634994	3635662	+	ECP_3485	EBESCG00000047418	Putative hydrolase [Source:UniProtKB/TrEMBL;Acc:Q0TC68]	coding		0	4	4	0	20	20	3	79	82
msrB		1779425	1779838	-	msrB	EBESCG00000044975	Peptide methionine sulfoxide reductase msrB [Source:UniProtKB/Swiss-Prot;Acc:Q0TH50]	coding		7	1	8	14	36	50	8	78	86
panB		154233	155027	-	panB	EBESCG00000049212	3-methyl-2-oxobutanoate hydroxymethyltransferase [Source:UniProtKB/Swiss-Prot;Acc:Q0TLJ8]	coding		5	4	9	2	13	15	6	78	84
ECP_2512		2633760	2641811	-	ECP_2512	EBESCG00000046839	Putative outer membrane protein (RatA-like protein) [Source:UniProtKB/TrEMBL;Acc:Q0TEX8]	coding	membrane protein	5	1	6	2	25	27	6	78	84
ECP_1579		1632131	1633633	+	ECP_1579	EBESCG00000046286	Hypothetical transporter YdgR [Source:UniProtKB/TrEMBL;Acc:Q0THJ3]	coding		4	2	6	0	15	15	6	78	84
ECP_1313		1344805	1345686	+	ECP_1313	EBESCG00000047346	PHP domain containing protein (TRPH) [Source:UniProtKB/TrEMBL;Acc:Q0TIA5]	coding		2	2	4	4	24	28	12	78	90
ECP_0274	PAI III	294409	295569	-	ECP_0274	EBESCG00000045363	Phage integrase [Source:UniProtKB/TrEMBL;Acc:Q0TL72]	coding		1	2	3	0	20	20	46	78	124
nrdR		500354	500803	+	nrdR	EBESCG00000049292	Transcriptional repressor nrdR [Source:UniProtKB/Swiss-Prot;Acc:Q0TKM8]	coding		1	3	4	0	26	26	1	78	79
kdpA		760672	762345	-	kdpA	EBESCG00000048290	Potassium-transporting ATPase A chain [Source:UniProtKB/Swiss-Prot;Acc:Q0TJY8]	coding		1	4	5	0	14	14	14	78	92
mukF		984877	986199	+	mukF	EBESCG00000046497	Chromosome partition protein mukF [Source:UniProtKB/Swiss-Prot;Acc:Q0TJD1]	coding		1	3	4	2	24	26	6	78	84
ECP_1851		1899807	1900472	-	ECP_1851	EBESCG00000049391	Putative uncharacterized protein [Source:UniProtKB/TrEMBL;Acc:Q0TGS7]	coding	uncharacterized	1	2	3	3	16	19	8	78	86
ECP_4122		4304341	4305039	-	ECP_4122	EBESCG00000047839	Transcriptional regulatory protein CpxR [Source:UniProtKB/TrEMBL;Acc:Q0TAF1]	coding		1	4	5	0	16	16	6	78	84
murC		102083	103558	+	murC	EBESCG00000046864	UDP-N-acetylmuramate--L-alanine ligase [Source:UniProtKB/Swiss-Prot;Acc:Q0TLP8]	coding		0	5	5	2	16	18	3	78	81
ECP_0362		382321	383241	-	ECP_0362	EBESCG00000045223	Putative uncharacterized protein [Source:UniProtKB/TrEMBL;Acc:Q0TKY5]	coding	uncharacterized	0	2	2	0	30	30	10	78	88
ECP_0708		748197	748742	+	ECP_0708	EBESCG00000047268	SeqA protein [Source:UniProtKB/TrEMBL;Acc:Q0TJZ5]	coding		0	2	2	3	26	29	2	78	80
ECP_4444		4654043	4654318	-	ECP_4444	EBESCG00000047441	Putative uncharacterized protein [Source:UniProtKB/TrEMBL;Acc:Q0T9J4]	coding	uncharacterized	0	1	1	5	16	21	17	78	95
tRNA-Gly		4387631	4387705	+	tRNA-Gly	EBESCG00000049614	tRNA-Gly for anticodon GCC [Source:TRNASCAN-SE]	tRNA	Gly GCC	15459	995	16454	91	17	108	5	77	82
tRNA-Lys		796322	796397	+	tRNA-Lys	EBESCG00000049552	tRNA-Lys for anticodon UUU [Source:TRNASCAN-SE]	tRNA	Lys UUU	781	1	782	10	4	14	10	77	87
ryfA		2663267	2663571	+	ryfA	EBESCG00000049511	ryfA RNA [Source:RFAM-9.1;Acc:g.rfam_ac]	ncRNA		15	0	15	6	11	17	31	77	108
ECP_1611		1659829	1661085	-	ECP_1611	EBESCG00000048945	Putative uncharacterized protein [Source:UniProtKB/TrEMBL;Acc:Q0THG3]	coding	uncharacterized	4	2	6	3	20	23	54	77	131
ECP_1670		1720286	1721215	+	ECP_1670	EBESCG00000046722	6-phosphofructokinase isozyme 2 [Source:UniProtKB/TrEMBL;Acc:Q0THA6]	coding	kinase	3	2	5	1	10	11	43	77	120
ECP_2053		2120498	2120971	-	ECP_2053	EBESCG00000046857	DNA gyrase inhibitory protein [Source:UniProtKB/TrEMBL;Acc:Q0TG77]	coding		3	0	3	5	17	22	12	77	89
ECP_0955		1015375	1016628	+	ECP_0955	EBESCG00000046886	Paraquat-inducible protein A [Source:UniProtKB/TrEMBL;Acc:Q0TJB1]	coding		2	2	4	0	16	16	4	77	81
ECP_2489		2607729	2608592	-	ECP_2489	EBESCG00000044796	Putative uncharacterized protein [Source:UniProtKB/TrEMBL;Acc:Q0TF01]	coding	uncharacterized	2	5	7	10	10	20	8	77	85
ECP_2329		2438847	2440064	+	ECP_2329	EBESCG00000046646	Probable aminotransferase YfbQ [Source:UniProtKB/TrEMBL;Acc:Q0TFF6]	coding		1	4	5	3	16	19	6	77	83
fucU		2932346	2932768	+	fucU	EBESCG00000046694	L-fucose mutarotase [Source:UniProtKB/Swiss-Prot;Acc:Q0TE55]	coding		1	2	3	0	17	17	9	77	86
ECP_4531	PAI II	4745321	4745875	-	ECP_4531	EBESCG00000046927	PapX protein [Source:UniProtKB/TrEMBL;Acc:Q0T9B2]	coding		1	0	1	1	9	10	20	77	97
ECP_4186		4384015	4385043	+	ECP_4186	EBESCG00000046999	UDP-N-acetylpyruvoylglucosamine reductase [Source:UniProtKB/TrEMBL;Acc:Q0TA88]	coding		0	3	3	0	25	25	4	77	81
ECP_4474		4681471	4685250	+	ECP_4474	EBESCG00000045486	Putative uncharacterized protein [Source:UniProtKB/TrEMBL;Acc:Q0T9G4]	coding	uncharacterized	0	10	10	9	18	27	15	77	92
ECP_0723		766772	767515	+	ECP_0723	EBESCG00000048349	Putative uncharacterized protein [Source:UniProtKB/TrEMBL;Acc:Q0TJY2]	coding	uncharacterized	5	2	7	2	16	18	6	76	82
ECP_2525		2657064	2662025	-	ECP_2525	EBESCG00000045600	Hypothetical lipoprotein YfhM [Source:UniProtKB/TrEMBL;Acc:Q0TEW5]	coding		4	12	16	13	30	43	20	76	96
ECP_3503		3656608	3659001	-	ECP_3503	EBESCG00000046176	Phosphorylase [Source:UniProtKB/TrEMBL;Acc:Q0TC50]	coding		1	6	7	2	28	30	4	76	80
ECP_1154		1201200	1201490	+	ECP_1154	EBESCG00000048294	Hypothetical prophage protein [Source:UniProtKB/TrEMBL;Acc:Q0TIR4]	coding		0	0	0	2	20	22	4	76	80
rimO		890861	892186	-	rimO	EBESCG00000046882	Ribosomal protein S12 methylthiotransferase rimO [Source:UniProtKB/Swiss-Prot;Acc:Q0TJL3]	coding	ribosomal transferase	5	5	10	0	12	12	4	75	79
ECP_0905		951151	951765	+	ECP_0905	EBESCG00000046339	Outer-membrane lipoproteins carrier protein [Source:UniProtKB/TrEMBL;Acc:Q0TJF9]	coding	membrane protein	3	0	3	25	65	90	57	75	132
nhaB		1253646	1255187	-	nhaB	EBESCG00000044863	Na(+)/H(+) antiporter nhaB [Source:UniProtKB/Swiss-Prot;Acc:Q0TII9]	coding		1	3	4	1	24	25	4	75	79
ECP_3469		3618956	3619960	-	ECP_3469	EBESCG00000049300	Tryptophanyl-tRNA synthetase [Source:UniProtKB/TrEMBL;Acc:Q0TC82]	coding	tRNA modifier	1	6	7	0	4	4	37	75	112
metJ		4327358	4327675	-	metJ	EBESCG00000048496	Met repressor [Source:UniProtKB/Swiss-Prot;Acc:Q0TAC6]	coding		1	3	4	3	13	16	7	75	82
ECP_4462		4668442	4669854	+	ECP_4462	EBESCG00000045532	D-serine/D-alanine/glycine transporter [Source:UniProtKB/TrEMBL;Acc:Q0T9H6]	coding		1	5	6	3	24	27	24	75	99
ECP_0391		415031	416119	+	ECP_0391	EBESCG00000048637	Putative uncharacterized protein [Source:UniProtKB/TrEMBL;Acc:Q0TKV6]	coding	uncharacterized	0	4	4	4	36	40	0	75	75
ECP_4484		4694812	4696164	+	ECP_4484	EBESCG00000049235	PmbA protein [Source:UniProtKB/TrEMBL;Acc:Q0T9F4]	coding		4	4	8	7	17	24	13	74	87
ECP_1403		1435648	1439172	-	ECP_1403	EBESCG00000045113	Probable pyruvate-flavodoxin oxidoreductase [Source:UniProtKB/TrEMBL;Acc:Q0TI17]	coding		3	9	12	6	19	25	48	74	122
tatB		4228175	4228690	+	tatB	EBESCG00000048427	Sec-independent protein translocase protein tatB homolog [Source:UniProtKB/Swiss-Prot;Acc:Q0TAL7]	coding		3	3	6	2	8	10	6	74	80
ECP_0627		663636	664493	+	ECP_0627	EBESCG00000045108	Isochorismatase [Source:UniProtKB/TrEMBL;Acc:Q0TK76]	coding		1	0	1	0	24	24	0	74	74
ECP_3095		3258261	3259088	+	ECP_3095	EBESCG00000047466	2,5-diketo-D-gluconic acid reductase A [Source:UniProtKB/TrEMBL;Acc:Q0TDA1]	coding		0	5	5	3	19	22	102	74	176
ECP_0192		209334	212816	+	ECP_0192	EBESCG00000048089	DNA polymerase III alpha subunit [Source:UniProtKB/TrEMBL;Acc:Q0TLE9]	coding	DNA polymerase	4	11	15	2	25	27	2	73	75
ECP_1771		1821158	1821949	-	ECP_1771	EBESCG00000045887	Transcriptional regulator KdgR [Source:UniProtKB/TrEMBL;Acc:Q0TH05]	coding		2	3	5	6	20	26	32	73	105
ispG		2650430	2651548	-	ispG	EBESCG00000049062	4-hydroxy-3-methylbut-2-en-1-yl diphosphate synthase [Source:UniProtKB/Swiss-Prot;Acc:Q0TEX0]	coding		2	5	7	6	8	14	12	73	85
ECP_3055		3218966	3220189	-	ECP_3055	EBESCG00000045525	Glycolate oxidase iron-sulfur subunit [Source:UniProtKB/TrEMBL;Acc:Q0TDE1]	coding		2	5	7	4	15	19	7	73	80
ECP_0140		152084	153016	+	ECP_0140	EBESCG00000045335	Putative transposase, YhgA-like [Source:UniProtKB/TrEMBL;Acc:Q0TLK1]	coding	transposase	0	0	0	2	10	12	6	73	79
ECP_2452		2568238	2569137	-	ECP_2452	EBESCG00000047355	Putative iron-dependent peroxidase [Source:UniProtKB/TrEMBL;Acc:Q0TF38]	coding		0	6	6	7	12	19	6	73	79
ECP_2601		2746812	2747933	-	ECP_2601	EBESCG00000046372	Chorismate mutase T/prephenate dehydrogenase [Source:UniProtKB/TrEMBL;Acc:Q0TEN9]	coding	dehydrogenase	12	4	16	18	21	39	37	72	109
ECP_4525	PAI II	4742430	4743170	-	ECP_4525	EBESCG00000046872	OmpA family protein [Source:UniProtKB/TrEMBL;Acc:Q0T9B8]	coding		2	0	2	0	8	8	19	72	91
thiK		1154139	1154963	+	thiK	EBESCG00000049349	Thiamine kinase [Source:UniProtKB/Swiss-Prot;Acc:Q0TIW8]	coding	kinase	1	4	5	2	12	14	3	72	75
ECP_1233		1259461	1260531	+	ECP_1233	EBESCG00000045306	Alanine racemase [Source:UniProtKB/TrEMBL;Acc:Q0TII5]	coding		1	4	5	4	29	33	3	72	75
ECP_2502		2620316	2620954	+	ECP_2502	EBESCG00000044828	Phosphoribosylglycinamide formyltransferase [Source:UniProtKB/TrEMBL;Acc:Q0TEY8]	coding		1	3	4	2	10	12	2	72	74
ECP_2782		2925323	2926474	-	ECP_2782	EBESCG00000048839	Lactaldehyde reductase [Source:UniProtKB/TrEMBL;Acc:Q0TE60]	coding		1	5	6	0	20	20	6	72	78
ECP_0746		789682	789975	+	ECP_0746	EBESCG00000048289	Putative membrane protein [Source:UniProtKB/TrEMBL;Acc:Q0TJV9]	coding	membrane protein	0	0	0	3	8	11	6	72	78
ECP_1628		1675480	1676751	-	ECP_1628	EBESCG00000046165	SufD protein [Source:UniProtKB/TrEMBL;Acc:Q0THE8]	coding		0	5	5	2	13	15	33	72	105
ECP_4074		4252659	4255445	+	ECP_4074	EBESCG00000045867	DNA polymerase I [Source:UniProtKB/TrEMBL;Acc:Q0TAJ7]	coding	DNA polymerase	7	18	25	6	25	31	7	71	78
ECP_4121		4302971	4304344	-	ECP_4121	EBESCG00000048482	Sensor protein [Source:UniProtKB/TrEMBL;Acc:Q0TAF2]	coding		5	3	8	0	14	14	2	71	73
ECP_0208		225128	225781	-	ECP_0208	EBESCG00000048177	Hypothetical ABC transporter permease protein YaeE [Source:UniProtKB/TrEMBL;Acc:Q0TLD3]	coding		3	0	3	5	16	21	3	71	74
pepB		2664489	2665772	-	pepB	EBESCG00000048194	Peptidase B [Source:UniProtKB/Swiss-Prot;Acc:Q0TEW2]	coding		3	2	5	2	12	14	10	71	81
ycaR		981231	981413	+	ycaR	EBESCG00000047363	UPF0434 protein ycaR [Source:UniProtKB/Swiss-Prot;Acc:Q0TJD6]	coding		2	2	4	0	20	20	3	71	74
aroA		969371	970654	+	aroA	EBESCG00000047206	3-phosphoshikimate 1-carboxyvinyltransferase [Source:UniProtKB/Swiss-Prot;Acc:Q0TJE5]	coding		1	4	5	0	10	10	6	71	77
ECP_2597		2742896	2743876	-	ECP_2597	EBESCG00000046345	Pseudouridine synthase [Source:UniProtKB/TrEMBL;Acc:Q0TEP3]	coding		0	3	3	5	15	20	2	71	73
ECP_3790	PAI I	3968446	3969285	+	ECP_3790	EBESCG00000047474	Putative transcription regulator protein [Source:UniProtKB/TrEMBL;Acc:Q0TBB8]	coding		0	1	1	0	12	12	2	71	73
hisS		2649045	2650319	-	hisS	EBESCG00000045324	Histidyl-tRNA synthetase [Source:UniProtKB/Swiss-Prot;Acc:Q0TEX1]	coding	tRNA modifier	6	3	9	0	20	20	6	70	76
ECP_1435		1478542	1479210	+	ECP_1435	EBESCG00000046577	Hypothetical lipoprotein YdcL [Source:UniProtKB/TrEMBL;Acc:Q0THY7]	coding		2	1	3	11	41	52	78	70	148
ECP_2902		3072728	3073312	-	ECP_2902	EBESCG00000045704	Putative cytoplasmic protein [Source:UniProtKB/TrEMBL;Acc:Q0TDU3]	coding		2	6	8	2	14	16	2	70	72
ECP_3020		3178080	3179063	+	ECP_3020	EBESCG00000048382	Polysialic acid capsule expression protein KpsF [Source:UniProtKB/TrEMBL;Acc:Q0TDH6]	coding		2	0	2	0	12	12	2	70	72
nagB		729072	729872	-	nagB	EBESCG00000047702	Glucosamine-6-phosphate deaminase [Source:UniProtKB/Swiss-Prot;Acc:Q0TK13]	coding		1	3	4	0	26	26	13	70	83
ECP_1725		1779111	1779383	-	ECP_1725	EBESCG00000047230	Putative cytoplasmic protein [Source:UniProtKB/TrEMBL;Acc:Q0TH51]	coding		0	2	2	7	8	15	9	70	79
ECP_2690		2828573	2829445	+	ECP_2690	EBESCG00000047261	Hydrogenase isoenzymes nickel incorporation protein HypB [Source:UniProtKB/TrEMBL;Acc:Q0TEF0]	coding		0	7	7	0	14	14	0	70	70
ECP_4370		4582554	4582826	+	ECP_4370	EBESCG00000045644	Putative uncharacterized protein [Source:UniProtKB/TrEMBL;Acc:Q0T9R5]	coding	uncharacterized	0	1	1	2	5	7	16	70	86
GlmY_tke1		2696590	2696737	-	GlmY_tke1	EBESCG00000049486	Glm Y RNA activator of glmS mRNA [Source:RFAM-9.1;Acc:g.rfam_ac]	ncRNA		39	4	43	33	49	82	40	69	109
ECP_2061		2127728	2127979	-	ECP_2061	EBESCG00000046297	Putative uncharacterized protein [Source:UniProtKB/TrEMBL;Acc:Q0TG69]	coding	uncharacterized	8	1	9	10	25	35	12	69	81
ECP_4782		4931709	4932578	-	ECP_4782	EBESCG00000045480	Right origin-binding protein [Source:UniProtKB/TrEMBL;Acc:Q0T8R5]	coding		5	3	8	2	22	24	48	69	117
ECP_3328		3492175	3493620	-	ECP_3328	EBESCG00000047305	Suppresses inhibitory activity of CsrA (TldD protein) [Source:UniProtKB/TrEMBL;Acc:Q0TCM1]	coding		4	8	12	10	15	25	18	69	87
gmk		3925901	3926524	+	gmk	EBESCG00000045434	Guanylate kinase [Source:UniProtKB/Swiss-Prot;Acc:Q0TBG1]	coding	kinase	4	3	7	1	13	14	0	69	69
minE		1245461	1245727	-	minE	EBESCG00000045259	Cell division topological specificity factor [Source:UniProtKB/Swiss-Prot;Acc:Q0TIK2]	coding	cell division	2	0	2	0	16	16	32	69	101
ECP_1281		1311880	1312785	+	ECP_1281	EBESCG00000045526	Putative uncharacterized protein [Source:UniProtKB/TrEMBL;Acc:Q0TID7]	coding	uncharacterized	2	3	5	3	24	27	12	69	81
ECP_4774		4924188	4925420	+	ECP_4774	EBESCG00000046731	Transcriptional regulator NadR [Source:UniProtKB/TrEMBL;Acc:Q0T8S3]	coding		2	3	5	2	8	10	7	69	76
ECP_2762		2903302	2904093	-	ECP_2762	EBESCG00000048798	Putative MazG nucleotide pyrophosphohydrolase [Source:UniProtKB/TrEMBL;Acc:Q0TE78]	coding		1	4	5	4	6	10	3	69	72
ECP_3290		3455024	3456457	+	ECP_3290	EBESCG00000046036	RNA polymerase sigma-54 factor [Source:UniProtKB/TrEMBL;Acc:Q0TCQ7]	coding	RNA polymerase	1	6	7	10	34	44	9	69	78
ECP_3810	PAI I	3979617	3980447	-	ECP_3810	EBESCG00000047016	Putative CS12 fimbrial-like upstream regulatory protein [Source:UniProtKB/TrEMBL;Acc:Q0TB98]	coding		0	0	0	0	15	15	2	69	71
ECP_1970	PAI IV	2029592	2036056	-	ECP_1970	EBESCG00000045822	Putative non-ribosomal peptide synthase [Source:UniProtKB/TrEMBL;Acc:Q0TGG0]	coding		11	1	12	4	8	12	10	68	78
ECP_1988		2069756	2070691	-	ECP_1988	EBESCG00000048117	Protein ErfK/SrfK [Source:UniProtKB/TrEMBL;Acc:Q0TGE2]	coding		4	1	5	2	25	27	25	68	93
ECP_3476		3624867	3625544	-	ECP_3476	EBESCG00000047845	Shikimate kinase I [Source:UniProtKB/TrEMBL;Acc:Q0TC77]	coding	kinase	4	0	4	4	18	22	2	68	70
ECP_4142		4321784	4322743	-	ECP_4142	EBESCG00000045677	Cell division protein FtsN [Source:UniProtKB/TrEMBL;Acc:Q0TAD1]	coding	cell division	4	6	10	8	20	28	2	68	70
ECP_1042		1101744	1104287	+	ECP_1042	EBESCG00000048345	Periplasmic glucans biosynthesis protein MdoH [Source:UniProtKB/TrEMBL;Acc:Q0TJ24]	coding		3	5	8	2	21	23	8	68	76
hscA		2666380	2668230	-	hscA	EBESCG00000044818	Chaperone protein hscA [Source:UniProtKB/Swiss-Prot;Acc:Q0TEV9]	coding	chaperone	2	7	9	4	17	21	2	68	70
ECP_0325	PAI III	343652	345148	-	ECP_0325	EBESCG00000046736	Lysyl-tRNA synthetase [Source:UniProtKB/TrEMBL;Acc:Q0TL22]	coding	tRNA modifier	1	0	1	4	16	20	6	68	74
ECP_1943		1986482	1995973	+	ECP_1943	EBESCG00000048209	Yersiniabactin biosynthetic protein [Source:UniProtKB/TrEMBL;Acc:Q0TGI6]	coding		1	0	1	2	5	7	2	68	70
ECP_3268		3438686	3439162	-	ECP_3268	EBESCG00000048626	Transcription elongation factor [Source:UniProtKB/TrEMBL;Acc:Q0TCS9]	coding		1	5	6	0	14	14	2	68	70
ECP_0375		399000	400427	+	ECP_0375	EBESCG00000049263	Putative electron transport protein YkgF [Source:UniProtKB/TrEMBL;Acc:Q0TKX2]	coding		0	3	3	0	10	10	2	68	70
ECP_3726		3907584	3908579	-	ECP_3726	EBESCG00000045282	UDP-galactose:(Glucosyl) LPS alpha1,2-galactosyltransferase WaaT [Source:UniProtKB/TrEMBL;Acc:Q0TBI1]	coding		0	7	7	2	9	11	0	68	68
ECP_3207		3375715	3378009	-	ECP_3207	EBESCG00000049241	Keto-acid formate acetyltransferase [Source:UniProtKB/TrEMBL;Acc:Q0TCZ0]	coding		4	3	7	5	20	25	6	67	73
ECP_3204		3372267	3373598	-	ECP_3204	EBESCG00000048762	Putative uncharacterized protein [Source:UniProtKB/TrEMBL;Acc:Q0TCZ3]	coding	uncharacterized	3	2	5	4	37	41	2	67	69
ECP_0176		193185	193979	-	ECP_0176	EBESCG00000048234	Methionine aminopeptidase [Source:UniProtKB/TrEMBL;Acc:Q0TLG5]	coding		2	1	3	11	25	36	10	67	77
ECP_1376		1408137	1409678	+	ECP_1376	EBESCG00000046197	Transcriptional regulatory protein TyrR [Source:UniProtKB/TrEMBL;Acc:Q0TI42]	coding		2	0	2	2	16	18	14	67	81
frdD		4609180	4609539	-	frdD	EBESCG00000046580	Fumarate reductase subunit D [Source:UniProtKB/Swiss-Prot;Acc:Q0T9N8]	coding		2	4	6	0	26	26	4	67	71
yeeN		2009801	2010517	+	yeeN	EBESCG00000047929	UPF0082 protein yeeN [Source:UniProtKB/Swiss-Prot;Acc:Q0TGH3]	coding		1	0	1	2	27	29	2	67	69
ECP_0520		546608	547159	-	ECP_0520	EBESCG00000046077	Maltose O-acetyltransferase [Source:UniProtKB/TrEMBL;Acc:Q0TKI2]	coding		0	3	3	0	11	11	2	67	69
ECP_0978		1036628	1038421	+	ECP_0978	EBESCG00000048729	Hydrogenase-1 large chain [Source:UniProtKB/TrEMBL;Acc:Q0TJ88]	coding		0	4	4	1	10	11	0	67	67
ECP_2573		2713208	2714164	-	ECP_2573	EBESCG00000047130	Sigma-E factor regulatory protein RseB [Source:UniProtKB/TrEMBL;Acc:Q0TER7]	coding		0	2	2	0	17	17	12	67	79
ECP_2702		2839884	2841254	-	ECP_2702	EBESCG00000046187	Putative uncharacterized protein [Source:UniProtKB/TrEMBL;Acc:Q0TED8]	coding	uncharacterized	0	1	1	0	19	19	0	67	67
ECP_3776	PAI I	3958381	3958932	-	ECP_3776	EBESCG00000047906	MarR-family transcriptional regulatory protein [Source:UniProtKB/TrEMBL;Acc:Q0TBD2]	coding		0	0	0	0	2	2	10	67	77
ECP_4273		4479467	4480660	+	ECP_4273	EBESCG00000046988	Aromatic-amino-acid aminotransferase [Source:UniProtKB/TrEMBL;Acc:Q0TA08]	coding		0	5	5	2	12	14	18	67	85
tRNA-Val		796243	796318	+	tRNA-Val	EBESCG00000049553	tRNA-Val for anticodon UAC [Source:TRNASCAN-SE]	tRNA	Val UAC	7186	8	7194	354	17	371	15	66	81
tRNA-Lys		796446	796521	+	tRNA-Lys	EBESCG00000049552	tRNA-Lys for anticodon UUU [Source:TRNASCAN-SE]	tRNA	Lys UUU	752	2	754	4	6	10	2	66	68
ECP_4228		4432272	4435970	+	ECP_4228	EBESCG00000048531	5-methyltetrahydrofolate-homocysteine methyltransferase [Source:UniProtKB/TrEMBL;Acc:Q0TA51]	coding		86	20	106	12	27	39	10	66	76
ECP_4155		4339337	4340227	+	ECP_4155	EBESCG00000045976	Methylenetetrahydrofolate reductase [Source:UniProtKB/TrEMBL;Acc:Q0TAB8]	coding		4	2	6	5	15	20	2	66	68
ECP_0065		71102	71947	+	ECP_0065	EBESCG00000045291	Arabinose operon regulatory protein [Source:UniProtKB/TrEMBL;Acc:Q0TLS6]	coding		3	3	6	3	16	19	17	66	83
aroL		473876	474400	+	aroL	EBESCG00000048697	Shikimate kinase 2 [Source:UniProtKB/Swiss-Prot;Acc:Q0TKQ3]	coding	kinase	2	0	2	1	4	5	4	66	70
ECP_0616		648865	650067	+	ECP_0616	EBESCG00000048075	Ferric enterobactin esterase [Source:UniProtKB/TrEMBL;Acc:Q0TK87]	coding		2	0	2	18	14	32	6	66	72
ECP_0813		848649	850799	+	ECP_0813	EBESCG00000045781	Probable ATP-dependent helicase DinG [Source:UniProtKB/TrEMBL;Acc:Q0TJP9]	coding		2	8	10	3	16	19	6	66	72
ECP_4521	PAI II	4735418	4736680	+	ECP_4521	EBESCG00000045802	Prophage P4 integrase [Source:UniProtKB/TrEMBL;Acc:Q0T9C2]	coding		2	2	4	0	15	15	29	66	95
ECP_0294	PAI III	311895	312434	+	ECP_0294	EBESCG00000047923	Putative minor F1C fimbrial subunit [Source:UniProtKB/TrEMBL;Acc:Q0TL52]	coding		1	1	2	4	0	4	0	66	66
ECP_2570		2709745	2710719	-	ECP_2570	EBESCG00000045682	Signal peptidase I [Source:UniProtKB/TrEMBL;Acc:Q0TES0]	coding		1	7	8	5	19	24	10	66	76
ECP_2885		3055256	3056989	-	ECP_2885	EBESCG00000045631	Single-stranded-DNA-specific exonuclease RecJ [Source:UniProtKB/TrEMBL;Acc:Q0TDW0]	coding		1	4	5	3	13	16	3	66	69
ECP_1239		1265285	1267255	-	ECP_1239	EBESCG00000049238	TonB-dependent outer membrane receptor [Source:UniProtKB/TrEMBL;Acc:Q0TIH9]	coding	receptor	0	0	0	0	14	14	4	66	70
ECP_4350		4558499	4558834	-	ECP_4350	EBESCG00000048361	PhnA protein [Source:UniProtKB/TrEMBL;Acc:Q0T9T5]	coding		0	0	0	1	36	37	2	66	68
tRNA-Val		796038	796113	+	tRNA-Val	EBESCG00000049553	tRNA-Val for anticodon UAC [Source:TRNASCAN-SE]	tRNA	Val UAC	7172	9	7181	359	17	376	13	65	78
yciY		1330378	1330551	+	yciY	EBESCG00000047570	Uncharacterized protein yciY [Source:UniProtKB/Swiss-Prot;Acc:Q0TIC1]	coding	uncharacterized	5	1	6	10	28	38	4	65	69
ECP_2332		2442725	2443375	-	ECP_2332	EBESCG00000048523	Putative uncharacterized protein [Source:UniProtKB/TrEMBL;Acc:Q0TFF3]	coding	uncharacterized	3	1	4	2	18	20	5	65	70
ECP_3291		3456480	3456767	+	ECP_3291	EBESCG00000045283	Probable sigma(54) modulation protein [Source:UniProtKB/TrEMBL;Acc:Q0TCQ6]	coding		3	0	3	0	24	24	22	65	87
ECP_4047		4223290	4224717	+	ECP_4047	EBESCG00000048054	DNA recombination protein RmuC [Source:UniProtKB/TrEMBL;Acc:Q0TAM2]	coding		3	6	9	7	14	21	12	65	77
ECP_1197		1235263	1235415	+	ECP_1197	EBESCG00000046220	Truncated isocitrate dehydrogenase (NADP) [Source:UniProtKB/TrEMBL;Acc:Q0TIM1]	coding	dehydrogenase	2	2	4	0	6	6	0	65	65
ruvB		1856197	1857207	-	ruvB	EBESCG00000045198	Holliday junction ATP-dependent DNA helicase ruvB [Source:UniProtKB/Swiss-Prot;Acc:Q0TGX2]	coding		2	3	5	2	16	18	5	65	70
ECP_3124		3291072	3291899	-	ECP_3124	EBESCG00000045895	Regulator of LacZ, Icc protein [Source:UniProtKB/TrEMBL;Acc:Q0TD72]	coding		2	4	6	14	17	31	4	65	69
ECP_0582		614070	615137	-	ECP_0582	EBESCG00000048323	Phosphoribosylaminoimidazole carboxylase ATPase subunit [Source:UniProtKB/TrEMBL;Acc:Q0TKC0]	coding		1	5	6	6	11	17	4	65	69
tusB		3586314	3586601	-	tusB	EBESCG00000046257	Protein tusB [Source:UniProtKB/Swiss-Prot;Acc:Q0TCB6]	coding		1	4	5	2	57	59	2	65	67
ECP_3600		3764396	3765310	+	ECP_3600	EBESCG00000045211	Putative periplasmic binding protein (Putative hemin binding protein) [Source:UniProtKB/TrEMBL;Acc:Q0TBV3]	coding		1	0	1	0	18	18	0	65	65
ECP_3711		3891849	3892100	-	ECP_3711	EBESCG00000046853	Glutaredoxin 3 [Source:UniProtKB/TrEMBL;Acc:Q0TBJ6]	coding		1	0	1	1	7	8	3	65	68
ECP_0816		853243	853503	-	ECP_0816	EBESCG00000048272	Putative periplasmic protein [Source:UniProtKB/TrEMBL;Acc:Q0TJP6]	coding		0	0	0	2	28	30	2	65	67
ECP_2352		2461562	2462050	-	ECP_2352	EBESCG00000046210	Colicin V production protein DedE protein [Source:UniProtKB/TrEMBL;Acc:Q0TFD3]	coding		0	1	1	3	20	23	2	65	67
ECP_2343		2452995	2453888	+	ECP_2343	EBESCG00000044860	Putative uncharacterized protein [Source:UniProtKB/TrEMBL;Acc:Q0TFE2]	coding	uncharacterized	4	7	11	4	24	28	22	64	86
ECP_3108		3273037	3275295	-	ECP_3108	EBESCG00000047658	Topoisomerase IV subunit A [Source:UniProtKB/TrEMBL;Acc:Q0TD88]	coding		4	6	10	13	17	30	4	64	68
ECP_1546		1594404	1595792	-	ECP_1546	EBESCG00000048795	NAD(P) transhydrogenase subunit beta [Source:UniProtKB/TrEMBL;Acc:Q0THM6]	coding		3	5	8	2	6	8	39	64	103
ECP_4679		4880645	4882297	+	ECP_4679	EBESCG00000047749	Putative uncharacterized protein [Source:UniProtKB/TrEMBL;Acc:Q0T8W4]	coding	uncharacterized	3	14	17	4	27	31	0	64	64
lpxA		206768	207556	+	lpxA	EBESCG00000049304tion=Acyl-[acyl-carrier-protein]--UDP-N-acetylglucosamineO-acyltransferase[Source:UniProtKB/Swiss-Prot;Acc:Q0TLF2]	No description	coding	no description	2	0	2	6	21	27	2	64	66
ECP_2583		2722725	2723762	-	ECP_2583	EBESCG00000047179	Hypothetical tRNA/rRNA methyltransferase YfiF [Source:UniProtKB/TrEMBL;Acc:Q0TEQ7]	coding	tRNA modifier	2	5	7	6	16	22	10	64	74
ECP_0764		799761	800141	-	ECP_0764	EBESCG00000048521	Putative uncharacterized protein [Source:UniProtKB/TrEMBL;Acc:Q0TJU8]	coding	uncharacterized	1	0	1	7	15	22	95	64	159
ECP_1331		1362424	1363188	+	ECP_1331	EBESCG00000047716	Phosphatidylglycerophosphatase B [Source:UniProtKB/TrEMBL;Acc:Q0TI87]	coding		1	1	2	4	9	13	8	64	72
ECP_3484		3632794	3634929	+	ECP_3484	EBESCG00000047897	Putative membrane protein IgaA [Source:UniProtKB/TrEMBL;Acc:Q0TC69]	coding	membrane protein	1	8	9	8	33	41	6	64	70
ECP_3994		4169536	4170732	-	ECP_3994	EBESCG00000046338	HemY protein [Source:UniProtKB/TrEMBL;Acc:Q0TAS5]	coding		0	6	6	1	18	19	18	64	82
tRNA-Lys		796116	796191	+	tRNA-Lys	EBESCG00000049552	tRNA-Lys for anticodon UUU [Source:TRNASCAN-SE]	tRNA	Lys UUU	759	4	763	16	2	18	11	63	74
ECP_2317		2424492	2426333	-	ECP_2317	EBESCG00000046754	NADH dehydrogenase I chain L [Source:UniProtKB/TrEMBL;Acc:Q0TFG8]	coding	dehydrogenase	7	5	12	15	32	47	3	63	66
ECP_1267		1294454	1295170	+	ECP_1267	EBESCG00000045516	Cation transport protein ChaC [Source:UniProtKB/TrEMBL;Acc:Q0TIF1]	coding		4	0	4	6	22	28	28	63	91
ECP_2476		2590568	2591518	+	ECP_2476	EBESCG00000047770	Transaldolase [Source:UniProtKB/TrEMBL;Acc:Q0TF14]	coding		2	1	3	0	6	6	17	63	80
ECP_1964	PAI IV	2017539	2018261	-	ECP_1964	EBESCG00000045709	Putative thioesterase [Source:UniProtKB/TrEMBL;Acc:Q0TGG6]	coding		1	0	1	0	14	14	6	63	69
ECP_3729		3910418	3911542	-	ECP_3729	EBESCG00000045215	UDP-glucose:(Heptosyl) LPS alpha1,3-glucosyltransferase WaaG [Source:UniProtKB/TrEMBL;Acc:Q0TBH8]	coding		1	1	2	2	18	20	1	63	64
ECP_1537		1585955	1586650	-	ECP_1537	EBESCG00000048553	Putative dethiobiotin synthetase [Source:UniProtKB/TrEMBL;Acc:Q0THN5]	coding		0	2	2	0	2	2	16	63	79
ECP_0086		92731	94497	+	ECP_0086	EBESCG00000047242	Peptidoglycan synthetase FtsI [Source:UniProtKB/TrEMBL;Acc:Q0TLQ5]	coding		9	7	16	8	36	44	10	62	72
astE		1738621	1739589	-	astE	EBESCG00000045060	Succinylglutamate desuccinylase [Source:UniProtKB/Swiss-Prot;Acc:Q0TH86]	coding		5	3	8	5	27	32	66	62	128
ECP_3191		3364056	3364718	+	ECP_3191	EBESCG00000044876	Putative DedA family, membrane protein [Source:UniProtKB/TrEMBL;Acc:Q0TD06]	coding	membrane protein	4	4	8	3	24	27	6	62	68
ECP_2207		2300565	2302256	-	ECP_2207	EBESCG00000045839	PTS system, fructose-specific IIBC component [Source:UniProtKB/TrEMBL;Acc:Q0TFS3]	coding		2	2	4	0	18	18	10	62	72
ECP_3278		3447271	3447564	-	ECP_3278	EBESCG00000048379	Putative uncharacterized protein [Source:UniProtKB/TrEMBL;Acc:Q0TCR9]	coding	uncharacterized	2	2	4	3	8	11	23	62	85
rbsD		4117140	4117559	+	rbsD	EBESCG00000048613	D-ribose pyranase [Source:UniProtKB/Swiss-Prot;Acc:Q0TAW1]	coding		2	3	5	3	22	25	20	62	82
ECP_3960		4131876	4132214	+	ECP_3960	EBESCG00000048325	Putative uncharacterized protein [Source:UniProtKB/TrEMBL;Acc:Q0TAV3]	coding	uncharacterized	2	3	5	7	14	21	28	62	90
cbpM		1058413	1058718	-	cbpM	EBESCG00000047103	Chaperone modulatory protein cbpM [Source:UniProtKB/Swiss-Prot;Acc:Q0TJ67]	coding	chaperone	1	1	2	0	11	11	13	62	75
ECP_2196		2287929	2289398	-	ECP_2196	EBESCG00000046642	Lysine-specific permease [Source:UniProtKB/TrEMBL;Acc:Q0TFT4]	coding		1	5	6	2	12	14	8	62	70
ECP_2338		2449921	2450463	-	ECP_2338	EBESCG00000049098	Putative uncharacterized protein [Source:UniProtKB/TrEMBL;Acc:Q0TFE7]	coding	uncharacterized	1	5	6	1	16	17	6	62	68
rodZ		2651575	2652582	-	rodZ	EBESCG00000045711	Cytoskeleton protein rodZ [Source:UniProtKB/Swiss-Prot;Acc:Q0TEW9]	coding		1	3	4	2	16	18	9	62	71
murA		3445543	3446802	-	murA	EBESCG00000049316	UDP-N-acetylglucosamine 1-carboxyvinyltransferase [Source:UniProtKB/Swiss-Prot;Acc:Q0TCS1]	coding		1	9	10	0	20	20	6	62	68
ECP_3317		3482343	3483710	+	ECP_3317	EBESCG00000048771	Protease DegQ [Source:UniProtKB/TrEMBL;Acc:Q0TCN2]	coding		0	6	6	7	15	22	12	62	74
malT		3659624	3662329	+	malT	EBESCG00000045065	HTH-type transcriptional regulator malT [Source:UniProtKB/Swiss-Prot;Acc:Q0TC49]	coding		7	3	10	8	20	28	26	61	87
ECP_0882		918820	919650	+	ECP_0882	EBESCG00000048409	Putative N-acetylmuramoyl-L-alanine amidase [Source:UniProtKB/TrEMBL;Acc:Q0TJI2]	coding		6	1	7	6	7	13	14	61	75
secM		109023	109535	+	secM	EBESCG00000046576	Secretion monitor [Source:UniProtKB/Swiss-Prot;Acc:Q0TLP2]	coding		4	0	4	3	11	14	4	61	65
yihY		4278451	4279323	+	yihY	EBESCG00000047602	UPF0761 membrane protein yihY [Source:UniProtKB/Swiss-Prot;Acc:Q0TAH6]	coding	membrane protein	3	4	7	0	17	17	1	61	62
ECP_0440		467300	468394	-	ECP_0440	EBESCG00000047490	D-alanine-D-alanine ligase A [Source:UniProtKB/TrEMBL;Acc:Q0TKR0]	coding		2	1	3	2	13	15	2	61	63
ECP_3316		3481791	3482189	+	ECP_3316	EBESCG00000045349	Putative uncharacterized protein [Source:UniProtKB/TrEMBL;Acc:Q0TCN3]	coding	uncharacterized	2	2	4	8	24	32	23	61	84
ECP_3742		3921147	3922010	+	ECP_3742	EBESCG00000046780	Protein YicC [Source:UniProtKB/TrEMBL;Acc:Q0TBG5]	coding		2	6	8	3	21	24	16	61	77
ECP_4267		4473522	4474505	-	ECP_4267	EBESCG00000048676	Quinone oxidoreductase [Source:UniProtKB/TrEMBL;Acc:Q0TA14]	coding		2	3	5	1	23	24	34	61	95
macB		934080	936026	+	macB	EBESCG00000048556	Macrolide export ATP-binding/permease protein macB [Source:UniProtKB/Swiss-Prot;Acc:Q0TJH0]	coding		1	7	8	3	85	88	2	61	63
ECP_1730		1783138	1783884	-	ECP_1730	EBESCG00000045515	MltA-interacting protein [Source:UniProtKB/TrEMBL;Acc:Q0TH46]	coding		1	1	2	2	14	16	12	61	73
yfbU		2443386	2443880	-	yfbU	EBESCG00000048201	UPF0304 protein yfbU [Source:UniProtKB/Swiss-Prot;Acc:Q0TFF2]	coding		1	0	1	6	10	16	4	61	65
ECP_2632		2773497	2773901	-	ECP_2632	EBESCG00000045662	DNA-binding protein StpA [Source:UniProtKB/TrEMBL;Acc:Q0TEK8]	coding		1	4	5	4	79	83	9	61	70
ECP_3054		3218557	3218961	-	ECP_3054	EBESCG00000047241	Protein GlcG [Source:UniProtKB/TrEMBL;Acc:Q0TDE2]	coding		1	1	2	1	9	10	18	61	79
ECP_3285		3451573	3452559	+	ECP_3285	EBESCG00000047455	Arabinose 5-phosphate isomerase [Source:UniProtKB/TrEMBL;Acc:Q0TCR2]	coding		1	7	8	5	11	16	0	61	61
ECP_4482		4692636	4694009	+	ECP_4482	EBESCG00000046606tylmuramate:L-alanyl-gamma-D-glutamyl-meso-diaminopimelateligase [Source:UniProtKB/TrEMBL;Acc:Q0T9F6]	No description	coding	no description	1	10	11	2	11	13	0	61	61
ECP_3006	PAI V	3165831	3166457	+	ECP_3006	EBESCG00000046955	Putative uncharacterized protein [Source:UniProtKB/TrEMBL;Acc:Q0TDJ0]	coding	uncharacterized	0	0	0	0	14	14	14	61	75
ECP_3782	PAI I	3960709	3961788	-	ECP_3782	EBESCG00000049315	Putative F17-like fimbril adhesin subunit [Source:UniProtKB/TrEMBL;Acc:Q0TBC6]	coding		0	0	0	2	11	13	2	61	63
ECP_1418		1459153	1463055	+	ECP_1418	EBESCG00000045753	ATP-dependent helicase HrpA [Source:UniProtKB/TrEMBL;Acc:Q0TI02]	coding		2	8	10	2	13	15	28	60	88
rapA		61073	63979	-	rapA	EBESCG00000045116	RNA polymerase-associated protein rapA [Source:UniProtKB/Swiss-Prot;Acc:Q0TLT1]	coding	RNA polymerase	1	11	12	11	19	30	0	60	60
ECP_1421		1465806	1466807	-	ECP_1421	EBESCG00000048321	Glyceraldehyde 3-phosphate dehydrogenase C [Source:UniProtKB/TrEMBL;Acc:Q0THZ9]	coding	dehydrogenase	1	5	6	0	5	5	36	60	96
ECP_3244		3410705	3411208	-	ECP_3244	EBESCG00000045441	Hypothetical acetyltransferase YhbS [Source:UniProtKB/TrEMBL;Acc:Q0TCV3]	coding		1	2	3	0	20	20	2	60	62
ECP_3286		3452580	3453146	+	ECP_3286	EBESCG00000048275	Putative uncharacterized protein [Source:UniProtKB/TrEMBL;Acc:Q0TCR1]	coding	uncharacterized	1	2	3	6	16	22	1	60	61
ECP_1299		1332159	1332455	-	ECP_1299	EBESCG00000046918	Putative cytoplasmic protein YciI [Source:UniProtKB/TrEMBL;Acc:Q0TIB9]	coding		0	0	0	0	4	4	8	60	68
ECP_3080		3243154	3244857	-	ECP_3080	EBESCG00000046426	Hydrogenase-2 large chain [Source:UniProtKB/TrEMBL;Acc:Q0TDB6]	coding		0	6	6	4	25	29	0	60	60
fis		3521161	3521457	+	fis	EBESCG00000045986	DNA-binding protein fis [Source:UniProtKB/Swiss-Prot;Acc:Q0TCJ5]	coding		5	4	9	3	38	41	4	59	63
ECP_2278		2384393	2385523	+	ECP_2278	EBESCG00000048817	Ribonucleoside-diphosphate reductase 1 beta chain [Source:UniProtKB/TrEMBL;Acc:Q0TFK7]	coding		2	5	7	2	25	27	8	59	67
ECP_3219		3390532	3390867	+	ECP_3219	EBESCG00000048020	HtrA suppressor protein [Source:UniProtKB/TrEMBL;Acc:Q0TCX8]	coding		2	3	5	7	16	23	7	59	66
ECP_3535		3698963	3700000	-	ECP_3535	EBESCG00000049050	Putative oxidoreductase YhhX [Source:UniProtKB/TrEMBL;Acc:Q0TC18]	coding		2	5	7	5	12	17	15	59	74
ECP_2354		2463507	2464775	-	ECP_2354	EBESCG00000047848	FolC [Source:UniProtKB/TrEMBL;Acc:Q0TFD1]	coding		1	2	3	2	15	17	5	59	64
yqhA		3250848	3251342	-	yqhA	EBESCG00000048115	UPF0114 protein yqhA [Source:UniProtKB/Swiss-Prot;Acc:Q0TDA9]	coding		1	3	4	4	16	20	12	59	71
ECP_3340		3506754	3507224	+	ECP_3340	EBESCG00000047809	Biotin carboxyl carrier protein of acetyl-CoA carboxylase [Source:UniProtKB/TrEMBL;Acc:Q0TCK9]	coding		1	0	1	6	17	23	1	59	60
ECP_1247		1275494	1276126	-	ECP_1247	EBESCG00000048524	Putative dihydroxyacetone kinase [Source:UniProtKB/TrEMBL;Acc:Q0TIH1]	coding	kinase	0	1	1	4	8	12	8	59	67
yebC		1859264	1860004	-	yebC	EBESCG00000045706	UPF0082 protein yebC [Source:UniProtKB/Swiss-Prot;Acc:Q0TGW8]	coding		0	1	1	1	9	10	14	59	73
ECP_3601		3765330	3766667	+	ECP_3601	EBESCG00000046810	Putative oxygen independent coproporphyrinogen III oxidase [Source:UniProtKB/TrEMBL;Acc:Q0TBV2]	coding		0	0	0	0	2	2	0	59	59
ECP_4099		4282094	4282255	+	ECP_4099	EBESCG00000047819	Putative uncharacterized protein [Source:UniProtKB/TrEMBL;Acc:Q0TAH2]	coding	uncharacterized	0	0	0	0	9	9	3	59	62
pyrB		4708338	4709273	-	pyrB	EBESCG00000045592	Aspartate carbamoyltransferase [Source:UniProtKB/Swiss-Prot;Acc:Q0T9E3]	coding		0	6	6	0	10	10	2	59	61
ECP_1634		1680590	1683646	-	ECP_1634	EBESCG00000046148	Putative uncharacterized protein [Source:UniProtKB/TrEMBL;Acc:Q0THE2]	coding	uncharacterized	11	2	13	3	15	18	10	58	68
ECP_1742		1796419	1796667	-	ECP_1742	EBESCG00000044910	Putative uncharacterized protein [Source:UniProtKB/TrEMBL;Acc:Q0TH34]	coding	uncharacterized	5	1	6	4	9	13	14	58	72
ECP_1728		1781259	1782143	+	ECP_1728	EBESCG00000048680	Aldose 1-epimerase-like protein [Source:UniProtKB/TrEMBL;Acc:Q0TH48]	coding		3	0	3	0	10	10	46	58	104
ECP_1971	PAI IV	2036067	2042567	-	ECP_1971	EBESCG00000049207	Putative non-ribosomal peptide synthase [Source:UniProtKB/TrEMBL;Acc:Q0TGF9]	coding		2	1	3	0	10	10	4	58	62
ECP_0810		845851	846534	-	ECP_0810	EBESCG00000048052	Hypothetical transcriptional regulator YbiH [Source:UniProtKB/TrEMBL;Acc:Q0TJQ2]	coding		1	1	2	0	15	15	0	58	58
ECP_0867		907108	907584	+	ECP_0867	EBESCG00000046021	Putative cytoplasmic protein YbjN [Source:UniProtKB/TrEMBL;Acc:Q0TJJ5]	coding		1	1	2	0	17	17	10	58	68
ECP_3379		3548081	3548299	-	ECP_3379	EBESCG00000046730	Putative uncharacterized protein [Source:UniProtKB/TrEMBL;Acc:Q0TCH0]	coding	uncharacterized	1	0	1	4	6	10	4	58	62
ECP_3380		3548355	3548780	-	ECP_3380	EBESCG00000044862	Zn(II)-responsive regulator of ZntA [Source:UniProtKB/TrEMBL;Acc:Q0TCG9]	coding		1	1	2	1	19	20	2	58	60
hldD		3900422	3901354	+	hldD	EBESCG00000045764	ADP-L-glycero-D-manno-heptose-6-epimerase [Source:UniProtKB/Swiss-Prot;Acc:Q0TBI8]	coding		1	1	2	5	19	24	5	58	63
mtnN		183681	184379	-	mtnN	EBESCG00000047487description=5'-methylthioadenosine/S-adenosylhomocysteine nucleosidase [Source:UniProtKB/Swiss-Prot;Acc:Q0TLH2]	No description	coding	no description	0	0	0	4	21	25	2	58	60
ybjL		902285	903970	-	ybjL	EBESCG00000049317	Putative transport protein ybjL [Source:UniProtKB/Swiss-Prot;Acc:Q0TJK1]	coding		0	4	4	0	41	41	6	58	64
ECP_1189		1229161	1230018	-	ECP_1189	EBESCG00000046464	Iron transport protein, inner membrane component [Source:UniProtKB/TrEMBL;Acc:Q0TIM9]	coding	membrane protein	0	7	7	2	222	224	4	58	62
ECP_3555		3719434	3720492	-	ECP_3555	EBESCG00000047386	Cell division protein FtsX [Source:UniProtKB/TrEMBL;Acc:Q0TBZ8]	coding	cell division	0	6	6	0	8	8	5	58	63
ECP_3899		4061564	4061962	-	ECP_3899	EBESCG00000048601	Putative uncharacterized protein [Source:UniProtKB/TrEMBL;Acc:Q0TB09]	coding	uncharacterized	0	3	3	1	6	7	36	58	94
ECP_0805		840509	840919	+	ECP_0805	EBESCG00000046043	Putative membrane protein YbhQ [Source:UniProtKB/TrEMBL;Acc:Q0TJQ7]	coding	membrane protein	6	4	10	8	8	16	38	57	95
solA		1110348	1111466	-	solA	EBESCG00000046351	N-methyl-L-tryptophan oxidase [Source:UniProtKB/Swiss-Prot;Acc:Q0TJ15]	coding		3	4	7	12	6	18	6	57	63
ligA		2550085	2552100	-	ligA	EBESCG00000047566	DNA ligase [Source:UniProtKB/Swiss-Prot;Acc:Q0TF55]	coding		3	3	6	7	28	35	6	57	63
ECP_0374		398270	398989	+	ECP_0374	EBESCG00000047641	Putative uncharacterized protein [Source:UniProtKB/TrEMBL;Acc:Q0TKX3]	coding	uncharacterized	2	2	4	0	20	20	0	57	57
ECP_0551		581098	582390	+	ECP_0551	EBESCG00000044807	Hypothetical amino acid transporter YbaT protein [Source:UniProtKB/TrEMBL;Acc:Q0TKF1]	coding		2	5	7	2	13	15	2	57	59
ECP_0278	PAI III	298377	300128	-	ECP_0278	EBESCG00000046335	Truncated phage T7 exclusion protein [Source:UniProtKB/TrEMBL;Acc:Q0TL68]	coding		1	1	2	0	14	14	4	57	61
uxaC		3354274	3355686	-	uxaC	EBESCG00000048148	Uronate isomerase [Source:UniProtKB/Swiss-Prot;Acc:Q0TD14]	coding		1	9	10	2	20	22	8	57	65
ECP_3780	PAI I	3960065	3960433	-	ECP_3780	EBESCG00000045546	Putative uncharacterized protein [Source:UniProtKB/TrEMBL;Acc:Q0TBC8]	coding	uncharacterized	1	0	1	2	9	11	2	57	59
ECP_4268		4474588	4476003	+	ECP_4268	EBESCG00000047706	Replicative DNA helicase [Source:UniProtKB/TrEMBL;Acc:Q0TA13]	coding		1	4	5	2	17	19	0	57	57
ECP_1060		1117689	1118612	+	ECP_1060	EBESCG00000045543	Putative virulence factor MviM [Source:UniProtKB/TrEMBL;Acc:Q0TJ06]	coding		0	0	0	0	9	9	2	57	59
ECP_0956		1016633	1018273	+	ECP_0956	EBESCG00000045588	Paraquat-inducible protein B [Source:UniProtKB/TrEMBL;Acc:Q0TJB0]	coding		5	4	9	4	33	37	12	56	68
ECP_4120		4302125	4302799	+	ECP_4120	EBESCG00000045427	Putative uncharacterized protein [Source:UniProtKB/TrEMBL;Acc:Q0TAF3]	coding	uncharacterized	5	5	10	6	15	21	2	56	58
ECP_4510		4724953	4726053	+	ECP_4510	EBESCG00000047033	Putative membrane protein YjgP [Source:UniProtKB/TrEMBL;Acc:Q0T9D0]	coding	membrane protein	3	4	7	5	14	19	21	56	77
ECP_2832		2983115	2986657	-	ECP_2832	EBESCG00000045732	Exodeoxyribonuclease V beta chain [Source:UniProtKB/TrEMBL;Acc:Q0TE13]	coding		2	13	15	5	20	25	3	56	59
ECP_4168		4355266	4356999	-	ECP_4168	EBESCG00000046143	Protein YijP [Source:UniProtKB/TrEMBL;Acc:Q0TAA5]	coding		2	13	15	2	37	39	12	56	68
ECP_0624		659682	660638	-	ECP_0624	EBESCG00000046441	Ferrienterobactin-binding periplasmic protein [Source:UniProtKB/TrEMBL;Acc:Q0TK79]	coding		1	1	2	0	8	8	0	56	56
ECP_1244		1270689	1271711	-	ECP_1244	EBESCG00000046419	Iron ABC transporter, solute-binding protein [Source:UniProtKB/TrEMBL;Acc:Q0TIH4]	coding		1	1	2	0	12	12	0	56	56
sufS		1674263	1675483	-	sufS	EBESCG00000047288	Cysteine desulfurase [Source:UniProtKB/Swiss-Prot;Acc:Q0THE9]	coding		1	2	3	4	8	12	11	56	67
ECP_2941		3109696	3110646	+	ECP_2941	EBESCG00000045519	Glutathione synthetase [Source:UniProtKB/TrEMBL;Acc:Q0TDQ4]	coding		1	2	3	4	11	15	2	56	58
glyQ		3837231	3838142	-	glyQ	EBESCG00000045134	Glycyl-tRNA synthetase alpha subunit [Source:UniProtKB/Swiss-Prot;Acc:Q0TBP3]	coding	tRNA modifier	1	2	3	0	9	9	2	56	58
ECP_3454		3603384	3603956	-	ECP_3454	EBESCG00000045055	Peptidyl-prolyl cis-trans isomerase [Source:UniProtKB/TrEMBL;Acc:Q0TC97]	coding		0	5	5	3	2	5	6	56	62
ECP_4025		4200208	4200465	-	ECP_4025	EBESCG00000046033	Putative uncharacterized protein [Source:UniProtKB/TrEMBL;Acc:Q0TAP4]	coding	uncharacterized	0	0	0	2	8	10	1	56	57
ECP_3298		3460996	3463332	-	ECP_3298	EBESCG00000048174	Sensor protein [Source:UniProtKB/TrEMBL;Acc:Q0TCP9]	coding		8	7	15	9	39	48	7	55	62
ECP_3748		3926873	3928981	+	ECP_3748	EBESCG00000045676	Guanosine-3',5'-bis(Diphosphate) 3'-pyrophosphohydrolase [Source:UniProtKB/TrEMBL;Acc:Q0TBF9]	coding		6	9	15	9	31	40	8	55	63
ECP_0485		510832	511743	-	ECP_0485	EBESCG00000044972	2-dehydropantoate 2-reductase [Source:UniProtKB/TrEMBL;Acc:Q0TKL7]	coding		4	5	9	0	17	17	8	55	63
ECP_0607		639353	640735	+	ECP_0607	EBESCG00000048013	Phenylalanine-specific permease [Source:UniProtKB/TrEMBL;Acc:Q0TK96]	coding		2	0	2	2	21	23	0	55	55
ruvA		1857216	1857827	-	ruvA	EBESCG00000045022	Holliday junction ATP-dependent DNA helicase ruvA [Source:UniProtKB/Swiss-Prot;Acc:Q0TGX1]	coding		2	4	6	2	5	7	6	55	61
argG		3429087	3430430	+	argG	EBESCG00000046809	Argininosuccinate synthase [Source:UniProtKB/Swiss-Prot;Acc:Q0TCT8]	coding		2	5	7	5	14	19	8	55	63
ECP_3832	PAI I	4002970	4003614	+	ECP_3832	EBESCG00000044845	Putative ParB-like nuclease [Source:UniProtKB/TrEMBL;Acc:Q0TB76]	coding		2	0	2	1	30	31	4	55	59
ECP_3938		4105849	4106241	-	ECP_3938	EBESCG00000048818	ATP synthase protein I [Source:UniProtKB/TrEMBL;Acc:Q0TAX0]	coding		2	4	6	4	14	18	0	55	55
thrL		190	255	+	thrL	EBESCG00000045307	Thr operon leader peptide [Source:UniProtKB/Swiss-Prot;Acc:Q0TLY8]	coding		1	0	1	2	10	12	18	55	73
guaC		114643	115686	+	guaC	EBESCG00000047647	GMP reductase [Source:UniProtKB/Swiss-Prot;Acc:Q0TLN6]	coding		1	4	5	4	24	28	18	55	73
ECP_0200		219040	219462	+	ECP_0200	EBESCG00000046494	Peptidyl-tRNA hydrolase [Source:UniProtKB/TrEMBL;Acc:Q0TLE1]	coding	tRNA modifier	1	2	3	1	3	4	8	55	63
ECP_0514		542619	543053	+	ECP_0514	EBESCG00000049096	Putative uncharacterized protein [Source:UniProtKB/TrEMBL;Acc:Q0TKI8]	coding	uncharacterized	1	1	2	0	4	4	33	55	88
ECP_2353		2462855	2463517	-	ECP_2353	EBESCG00000049281	DedD protein [Source:UniProtKB/TrEMBL;Acc:Q0TFD2]	coding		1	2	3	0	15	15	13	55	68
ECP_2042		2113777	2114187	+	ECP_2042	EBESCG00000049013	Putative uncharacterized protein [Source:UniProtKB/TrEMBL;Acc:Q0TG88]	coding	uncharacterized	0	0	0	0	4	4	9	55	64
psd		4619010	4619978	-	psd	EBESCG00000049036	Phosphatidylserine decarboxylase proenzyme [Source:UniProtKB/Swiss-Prot;Acc:Q0T9N1]	coding		0	2	2	1	20	21	0	55	55
ECP_4475		4685253	4685594	+	ECP_4475	EBESCG00000048081	Putative uncharacterized protein [Source:UniProtKB/TrEMBL;Acc:Q0T9G3]	coding	uncharacterized	0	2	2	7	9	16	10	55	65
ECP_0906		951776	953119	+	ECP_0906	EBESCG00000047472	Putative polynucleotide enzyme [Source:UniProtKB/TrEMBL;Acc:Q0TJF8]	coding		3	3	6	24	67	91	15	54	69
nagK		1169492	1170403	+	nagK	EBESCG00000048440	N-acetyl-D-glucosamine kinase [Source:UniProtKB/Swiss-Prot;Acc:Q0TIV5]	coding	kinase	3	1	4	6	48	54	0	54	54
ECP_3122		3288570	3290462	-	ECP_3122	EBESCG00000047429	Topoisomerase IV subunit B [Source:UniProtKB/TrEMBL;Acc:Q0TD74]	coding		3	9	12	3	25	28	5	54	59
ECP_2796		2939378	2940676	-	ECP_2796	EBESCG00000047107	Membrane-bound lytic murein transglycosylase A [Source:UniProtKB/TrEMBL;Acc:Q0TE46]	coding		2	4	6	13	15	28	10	54	64
ECP_2145		2227456	2227794	+	ECP_2145	EBESCG00000048028	Putative uncharacterized protein [Source:UniProtKB/TrEMBL;Acc:Q0TFY5]	coding	uncharacterized	1	1	2	0	5	5	4	54	58
ECP_3830	PAI I	4000591	4001511	+	ECP_3830	EBESCG00000046190	Hypothetical urea transporter [Source:UniProtKB/TrEMBL;Acc:Q0TB78]	coding		1	0	1	8	8	16	2	54	56
ECP_4384		4599136	4599612	+	ECP_4384	EBESCG00000049414	FxsA protein [Source:UniProtKB/TrEMBL;Acc:Q0T9Q1]	coding		1	1	2	0	7	7	2	54	56
ECP_0680		716134	717672	-	ECP_0680	EBESCG00000049011	Apolipoprotein N-acyltransferase [Source:UniProtKB/TrEMBL;Acc:Q0TK23]	coding		0	2	2	0	12	12	4	54	58
ycdB		1077467	1078738	+	ycdB	EBESCG00000047709	Peroxidase ycdB [Source:UniProtKB/Swiss-Prot;Acc:Q0TJ48]	coding		0	1	1	0	8	8	0	54	54
ECP_3190		3362935	3363711	+	ECP_3190	EBESCG00000048080	Exu regulon transcriptional regulator [Source:UniProtKB/TrEMBL;Acc:Q0TD07]	coding		0	3	3	0	8	8	4	54	58
ECP_3730		3911539	3912561	-	ECP_3730	EBESCG00000047063	Lipopolysaccharide core biosynthesis glycosyl transferase WaaQ [Source:UniProtKB/TrEMBL;Acc:Q0TBH7]	coding		0	2	2	4	13	17	2	54	56
ECP_4100		4282256	4282546	+	ECP_4100	EBESCG00000046236	Putative uncharacterized protein [Source:UniProtKB/TrEMBL;Acc:Q0TAH1]	coding	uncharacterized	0	0	0	0	12	12	9	54	63
tRNA-Ile		4243002	4243078	+	tRNA-Ile	EBESCG00000049581	tRNA-Ile for anticodon GAU [Source:TRNASCAN-SE]	tRNA	Ile GAU	119657	137	119794	65	54	119	13	53	66
folE		2283852	2284520	-	folE	EBESCG00000049091	GTP cyclohydrolase 1 [Source:UniProtKB/Swiss-Prot;Acc:Q0TFT7]	coding		6	1	7	0	6	6	21	53	74
sfaH	PAI III	316986	317885	+	sfaH	EBESCG00000048724	S-fimbrial adhesin protein sfaH [Source:UniProtKB/Swiss-Prot;Acc:P13431]	coding		3	0	3	0	36	36	2	53	55
glk		2531891	2532856	-	glk	EBESCG00000046277	Glucokinase [Source:UniProtKB/Swiss-Prot;Acc:Q0TF72]	coding	kinase	3	4	7	1	32	33	6	53	59
ECP_4062		4239006	4240457	+	ECP_4062	EBESCG00000047903	Trk system potassium uptake protein TrkH [Source:UniProtKB/TrEMBL;Acc:Q0TAK7]	coding		3	3	6	4	24	28	4	53	57
ECP_2065		2131734	2132801	+	ECP_2065	EBESCG00000047884	Histidine biosynthesis protein HisB [Source:UniProtKB/TrEMBL;Acc:Q0TG65]	coding		2	1	3	2	17	19	27	53	80
ECP_0119		127197	127961	+	ECP_0119	EBESCG00000047469	Transcriptional regulator, GntR family [Source:UniProtKB/TrEMBL;Acc:Q0TLM2]	coding		1	1	2	2	91	93	0	53	53
ECP_0749		791222	791650	+	ECP_0749	EBESCG00000046006	TolR protein [Source:UniProtKB/TrEMBL;Acc:Q0TJV6]	coding		1	1	2	2	8	10	2	53	55
ypfN		2604646	2604846	+	ypfN	EBESCG00000049290	UPF0370 protein ypfN [Source:UniProtKB/Swiss-Prot;Acc:Q0TF04]	coding		1	0	1	8	14	22	31	53	84
hscB		2668247	2668762	-	hscB	EBESCG00000047782	Co-chaperone protein hscB [Source:UniProtKB/Swiss-Prot;Acc:Q0TEV8]	coding	chaperone	1	3	4	2	8	10	0	53	53
ECP_0628		664493	665239	+	ECP_0628	EBESCG00000048420	2,3-dihydro-2,3-dihydroxybenzoate dehydrogenase [Source:UniProtKB/TrEMBL;Acc:Q0TK75]	coding	dehydrogenase	0	0	0	0	2	2	0	53	53
ECP_2540		2674548	2675828	+	ECP_2540	EBESCG00000045269	Putative uncharacterized protein [Source:UniProtKB/TrEMBL;Acc:Q0TEV0]	coding	uncharacterized	0	5	5	5	17	22	16	53	69
ECP_3381		3548791	3549159	-	ECP_3381	EBESCG00000046004	Putative uncharacterized protein [Source:UniProtKB/TrEMBL;Acc:Q0TCG8]	coding	uncharacterized	0	2	2	2	13	15	2	53	55
ECP_4105		4285142	4286044	-	ECP_4105	EBESCG00000048510	Formate dehydrogenase-O, iron-sulfur subunit [Source:UniProtKB/TrEMBL;Acc:Q0TAG6]	coding	dehydrogenase	0	4	4	0	31	31	8	53	61
ECP_0031		31176	32324	+	ECP_0031	EBESCG00000045147	Carbamoyl-phosphate synthase small chain [Source:UniProtKB/TrEMBL;Acc:Q0TLV8]	coding		5	3	8	8	12	20	2	52	54
ygiB		3294810	3295481	+	ygiB	EBESCG00000048463	UPF0441 protein ygiB [Source:UniProtKB/Swiss-Prot;Acc:Q0TD68]	coding		4	3	7	3	21	24	14	52	66
ECP_4512		4727296	4728798	-	ECP_4512	EBESCG00000046548	Putative uncharacterized protein [Source:UniProtKB/TrEMBL;Acc:Q0T9C8]	coding	uncharacterized	4	5	9	4	15	19	18	52	70
ECP_2847		3002252	3003292	+	ECP_2847	EBESCG00000049099	Putative aldo/keto reductase [Source:UniProtKB/TrEMBL;Acc:Q0TDZ8]	coding		3	2	5	2	18	20	36	52	88
ECP_1294		1327355	1328359	+	ECP_1294	EBESCG00000045359	Oligopeptide transport ATP-binding protein OppF [Source:UniProtKB/TrEMBL;Acc:Q0TIC4]	coding		2	6	8	0	15	15	8	52	60
ECP_2093		2165033	2166154	-	ECP_2093	EBESCG00000045310	GDP-mannose 4,6-dehydratase [Source:UniProtKB/TrEMBL;Acc:Q0TG37]	coding		2	2	4	0	10	10	4	52	56
eco		2341494	2341982	+	eco	EBESCG00000048581	Ecotin [Source:UniProtKB/Swiss-Prot;Acc:Q0TFN2]	coding		2	0	2	3	10	13	3	52	55
ECP_3199		3368577	3368945	+	ECP_3199	EBESCG00000048536	Putative uncharacterized protein [Source:UniProtKB/TrEMBL;Acc:Q0TCZ8]	coding	uncharacterized	2	3	5	2	23	25	12	52	64
ECP_4388		4603281	4603634	+	ECP_4388	EBESCG00000045299	Putative uncharacterized protein [Source:UniProtKB/TrEMBL;Acc:Q0T9P7]	coding	uncharacterized	2	1	3	5	10	15	32	52	84
dinB		282222	283277	+	dinB	EBESCG00000048301	DNA polymerase IV [Source:UniProtKB/Swiss-Prot;Acc:Q0TL85]	coding	DNA polymerase	1	4	5	2	8	10	6	52	58
ECP_1315		1346328	1348220	+	ECP_1315	EBESCG00000049140	Putative membrane protein YciQ [Source:UniProtKB/TrEMBL;Acc:Q0TIA3]	coding	membrane protein	1	3	4	8	13	21	10	52	62
hisC		2130664	2131734	+	hisC	EBESCG00000045882	Histidinol-phosphate aminotransferase [Source:UniProtKB/Swiss-Prot;Acc:Q0TG66]	coding		1	1	2	3	5	8	14	52	66
ECP_3737		3917201	3918421	+	ECP_3737	EBESCG00000046096	Flavoprotein affecting synthesis of DNA and pantothenate metabolism [Source:UniProtKB/TrEMBL;Acc:Q0TBH0]	coding		1	3	4	4	31	35	4	52	56
ECP_0526		553777	557139	+	ECP_0526	EBESCG00000046356	Potassium efflux system KefA [Source:UniProtKB/TrEMBL;Acc:Q0TKH6]	coding		0	7	7	2	13	15	2	52	54
ECP_0890		929085	929780	-	ECP_0890	EBESCG00000045669	Aquaporin Z [Source:UniProtKB/TrEMBL;Acc:Q0TJH4]	coding		0	2	2	2	6	8	2	52	54
ECP_2209		2303211	2304341	-	ECP_2209	EBESCG00000047180	PTS system, fructose-specific IIA/FPr component [Source:UniProtKB/TrEMBL;Acc:Q0TFS1]	coding		0	2	2	2	6	8	4	52	56
ECP_2953		3119525	3119851	-	ECP_2953	EBESCG00000048687	Putative uncharacterized protein [Source:UniProtKB/TrEMBL;Acc:Q0TDP2]	coding	uncharacterized	0	4	4	4	14	18	12	52	64
betB		409920	411392	-	betB	EBESCG00000048435	Betaine aldehyde dehydrogenase [Source:UniProtKB/Swiss-Prot;Acc:Q0TKW0]	coding	dehydrogenase	4	0	4	0	14	14	18	51	69
ECP_0539		568683	570359	-	ECP_0539	EBESCG00000046027	Putative potassium/proton antiporter YbaL [Source:UniProtKB/TrEMBL;Acc:Q0TKG3]	coding		4	3	7	4	19	23	8	51	59
ECP_0490		515274	515888	-	ECP_0490	EBESCG00000049014	Cytochrome O ubiquinol oxidase subunit III [Source:UniProtKB/TrEMBL;Acc:Q0TKL2]	coding		3	1	4	6	6	12	5	51	56
ECP_1629		1676726	1677472	-	ECP_1629	EBESCG00000047405	Probable ATP-dependent transporter SufC [Source:UniProtKB/TrEMBL;Acc:Q0THE7]	coding		3	2	5	2	9	11	14	51	65
ECP_2438		2554345	2555316	+	ECP_2438	EBESCG00000045100	Cysteine synthase [Source:UniProtKB/TrEMBL;Acc:Q0TF52]	coding		3	4	7	0	4	4	20	51	71
ECP_2496		2614176	2615639	+	ECP_2496	EBESCG00000047983	Putative uncharacterized protein [Source:UniProtKB/TrEMBL;Acc:Q0TEZ4]	coding	uncharacterized	3	1	4	2	7	9	4	51	55
ECP_3965		4139120	4140667	+	ECP_3965	EBESCG00000046192	Threonine dehydratase biosynthetic [Source:UniProtKB/TrEMBL;Acc:Q0TAU8]	coding		3	3	6	0	10	10	6	51	57
ECP_1609		1657559	1658200	-	ECP_1609	EBESCG00000049385	Riboflavin synthase alpha chain [Source:UniProtKB/TrEMBL;Acc:Q0THG5]	coding		2	0	2	2	8	10	14	51	65
selD		1764373	1765416	-	selD	EBESCG00000048791	Selenide, water dikinase [Source:UniProtKB/Swiss-Prot;Acc:Q0TH64]	coding	kinase	2	3	5	5	14	19	8	51	59
yibT		3877777	3877986	-	yibT	EBESCG00000044804	Uncharacterized protein yibT [Source:UniProtKB/Swiss-Prot;Acc:Q0TBK7]	coding	uncharacterized	2	0	2	0	14	14	257	51	308
ECP_4773		4922785	4924167	+	ECP_4773	EBESCG00000048335	DNA repair protein radA [Source:UniProtKB/TrEMBL;Acc:Q0T8S4]	coding		2	2	4	0	6	6	1	51	52
ECP_0831		868793	869260	+	ECP_0831	EBESCG00000046869	Transcriptional regulator MntR [Source:UniProtKB/TrEMBL;Acc:Q0TJN1]	coding		1	1	2	2	9	11	3	51	54
ECP_0908		954741	957185	+	ECP_0908	EBESCG00000046168	Anaerobic dimethyl sulfoxide reductase chain A [Source:UniProtKB/TrEMBL;Acc:Q0TJF6]	coding		1	10	11	4	20	24	18	51	69
pyrC		1112444	1113490	-	pyrC	EBESCG00000045935	Dihydroorotase [Source:UniProtKB/Swiss-Prot;Acc:Q0TJ12]	coding		1	2	3	0	18	18	2	51	53
ECP_3274		3444013	3444984	+	ECP_3274	EBESCG00000044902	Octaprenyl-diphosphate synthase [Source:UniProtKB/TrEMBL;Acc:Q0TCS3]	coding		1	5	6	10	17	27	10	51	61
ECP_3837	PAI I	4007002	4007694	+	ECP_3837	EBESCG00000045652	Putative transposase [Source:UniProtKB/TrEMBL;Acc:Q0TB71]	coding	transposase	1	0	1	0	5	5	8	51	59
ECP_3997		4172693	4173655	-	ECP_3997	EBESCG00000048980	Porphobilinogen deaminase [Source:UniProtKB/TrEMBL;Acc:Q0TAS2]	coding		1	5	6	6	20	26	3	51	54
ECP_3704		3885204	3886859	+	ECP_3704	EBESCG00000048484	L-lactate permease [Source:UniProtKB/TrEMBL;Acc:Q0TBK3]	coding		0	7	7	0	11	11	14	51	65
ECP_4008		4183065	4183967	-	ECP_4008	EBESCG00000047878	Putative uncharacterized protein [Source:UniProtKB/TrEMBL;Acc:Q0TAR1]	coding	uncharacterized	0	1	1	0	4	4	6	51	57
ECP_4364		4576149	4577795	-	ECP_4364	EBESCG00000048094	Fumarate hydratase class I, anaerobic [Source:UniProtKB/TrEMBL;Acc:Q0T9S1]	coding		0	4	4	2	20	22	2	51	53
ECP_2348		2457293	2458075	-	ECP_2348	EBESCG00000045680	Histidine-binding periplasmic protein [Source:UniProtKB/TrEMBL;Acc:Q0TFD7]	coding		5	1	6	4	4	8	23	50	73
zntB		1427350	1428333	+	zntB	EBESCG00000045987	Zinc transport protein zntB [Source:UniProtKB/Swiss-Prot;Acc:Q0TI25]	coding		4	2	6	6	12	18	12	50	62
gcvP		3064031	3066904	-	gcvP	EBESCG00000045698	Glycine dehydrogenase [decarboxylating] [Source:UniProtKB/Swiss-Prot;Acc:Q0TDU9]	coding	dehydrogenase	4	8	12	10	17	27	6	50	56
folD		619837	620703	-	folD	EBESCG00000048837	Bifunctional protein folD [Source:UniProtKB/Swiss-Prot;Acc:Q0TKB2]	coding		3	3	6	0	5	5	2	50	52
ECP_0856		897824	899056	+	ECP_0856	EBESCG00000045294	Multidrug translocase MmdfA [Source:UniProtKB/TrEMBL;Acc:Q0TJK6]	coding		3	2	5	0	16	16	2	50	52
ECP_0662		696612	697823	-	ECP_0662	EBESCG00000048760	D-alanyl-D-alanine carboxypeptidas, penicillin-binding protein 5 [Source:UniProtKB/TrEMBL;Acc:Q0TK41]	coding		2	8	10	0	33	33	8	50	58
ECP_1385		1416974	1418005	-	ECP_1385	EBESCG00000048887	Putative uncharacterized protein [Source:UniProtKB/TrEMBL;Acc:Q0TI35]	coding	uncharacterized	2	3	5	0	26	26	8	50	58
ECP_1768		1820111	1820398	-	ECP_1768	EBESCG00000047335	Putative uncharacterized protein [Source:UniProtKB/TrEMBL;Acc:Q0TH08]	coding	uncharacterized	2	2	4	1	6	7	4	50	54
ECP_1794		1843965	1844606	-	ECP_1794	EBESCG00000049401	KHG/KDPG aldolase [Source:UniProtKB/TrEMBL;Acc:Q0TGY2]	coding		2	2	4	1	10	11	4	50	54
ECP_2888		3058738	3059259	+	ECP_2888	EBESCG00000048339	Flavodoxin 2 [Source:UniProtKB/TrEMBL;Acc:Q0TDV7]	coding		2	6	8	0	17	17	4	50	54
ECP_3142		3308587	3310758	-	ECP_3142	EBESCG00000048179	Glutamate-ammonia-ligase adenylyltransferase [Source:UniProtKB/TrEMBL;Acc:Q0TD54]	coding		2	5	7	3	17	20	4	50	54
ECP_4019		4193694	4194716	+	ECP_4019	EBESCG00000048659	Lysophospholipase L2 [Source:UniProtKB/TrEMBL;Acc:Q0TAQ0]	coding		2	5	7	3	4	7	2	50	52
ECP_0364		384524	385417	+	ECP_0364	EBESCG00000048387	Putative LysR-family transcriptional regulatory protein [Source:UniProtKB/TrEMBL;Acc:Q0TKY3]	coding		1	0	1	2	2	4	0	50	50
ECP_1146		1196107	1196799	-	ECP_1146	EBESCG00000047818	Phage-related repressor protein [Source:UniProtKB/TrEMBL;Acc:Q0TIS2]	coding		1	0	1	8	24	32	4	50	54
ECP_1832		1882988	1884946	-	ECP_1832	EBESCG00000048570	Chemotaxis protein CheA [Source:UniProtKB/TrEMBL;Acc:Q0TGU6]	coding		1	9	10	2	8	10	0	50	50
ECP_2339		2450521	2451072	-	ECP_2339	EBESCG00000049165	Putative uncharacterized protein [Source:UniProtKB/TrEMBL;Acc:Q0TFE6]	coding	uncharacterized	1	4	5	6	8	14	4	50	54
ECP_4053		4228693	4229469	+	ECP_4053	EBESCG00000046283	Sec-independent protein translocase protein TatC [Source:UniProtKB/TrEMBL;Acc:Q0TAL6]	coding		1	3	4	3	11	14	2	50	52
ECP_0206		223751	224155	-	ECP_0206	EBESCG00000047012	Protein RcsF [Source:UniProtKB/TrEMBL;Acc:Q0TLD5]	coding		0	3	3	0	6	6	2	50	52
rlmH		702109	702576	-	rlmH	EBESCG00000046199	Ribosomal RNA large subunit methyltransferase H [Source:UniProtKB/Swiss-Prot;Acc:Q0TK37]	coding	ribosomal transferase	0	0	0	2	7	9	1	50	51
treA		1272048	1273745	-	treA	EBESCG00000048168	Periplasmic trehalase [Source:UniProtKB/Swiss-Prot;Acc:Q0TIH3]	coding		0	1	1	0	9	9	48	50	98
ECP_1501		1551349	1552221	-	ECP_1501	EBESCG00000047397	Putative uncharacterized protein [Source:UniProtKB/TrEMBL;Acc:Q0THS1]	coding	uncharacterized	0	1	1	3	4	7	543	50	593
ECP_1965	PAI IV	2018254	2019768	-	ECP_1965	EBESCG00000047489	Putative uncharacterized protein [Source:UniProtKB/TrEMBL;Acc:Q0TGG5]	coding	uncharacterized	0	0	0	0	6	6	2	50	52
ECP_2633		2774568	2775017	+	ECP_2633	EBESCG00000049337	Putative uncharacterized protein [Source:UniProtKB/TrEMBL;Acc:Q0TEK7]	coding	uncharacterized	0	3	3	2	7	9	0	50	50
ECP_1114		1170419	1171240	+	ECP_1114	EBESCG00000048954	NAD-dependent deacetylase [Source:UniProtKB/TrEMBL;Acc:Q0TIV4]	coding		5	6	11	3	94	97	0	49	49
ECP_0061		64144	66495	-	ECP_0061	EBESCG00000046261	DNA polymerase [Source:UniProtKB/TrEMBL;Acc:Q0TLT0]	coding	DNA polymerase	3	8	11	8	12	20	4	49	53
ECP_0811		846751	848112	+	ECP_0811	EBESCG00000045597	Putative ATP-dependent RNA helicase RhlE [Source:UniProtKB/TrEMBL;Acc:Q0TJQ1]	coding		3	2	5	2	17	19	0	49	49
ECP_2791		2935109	2936026	-	ECP_2791	EBESCG00000044914	LysR family regulator of gcv operon [Source:UniProtKB/TrEMBL;Acc:Q0TE51]	coding		2	2	4	3	15	18	2	49	51
ECP_2833		2986650	2989538	-	ECP_2833	EBESCG00000046612	Protease III [Source:UniProtKB/TrEMBL;Acc:Q0TE12]	coding		2	10	12	2	20	22	12	49	61
ECP_3624		3790670	3792745	-	ECP_3624	EBESCG00000047634	AsmA family protein [Source:UniProtKB/TrEMBL;Acc:Q0TBS9]	coding		2	9	11	0	16	16	16	49	65
ECP_3788	PAI I	3966658	3967887	-	ECP_3788	EBESCG00000048083	Putative FMN-dependent dehydrogenase [Source:UniProtKB/TrEMBL;Acc:Q0TBC0]	coding	dehydrogenase	2	0	2	2	4	6	2	49	51
ECP_4659		4856941	4858401	+	ECP_4659	EBESCG00000045843	D-mannonate oxidoreductase [Source:UniProtKB/TrEMBL;Acc:Q0T8Y4]	coding		2	5	7	3	12	15	2	49	51
ytjA		4910296	4910457	+	ytjA	EBESCG00000047612	UPF0391 membrane protein ytjA [Source:UniProtKB/Swiss-Prot;Acc:Q0T8T7]	coding	membrane protein	2	0	2	5	9	14	104	49	153
ECP_0930		982310	983203	+	ECP_0930	EBESCG00000049306	Putative uncharacterized protein [Source:UniProtKB/TrEMBL;Acc:Q0TJD4]	coding	uncharacterized	1	3	4	1	10	11	4	49	53
ECP_1206		1241257	1241511	+	ECP_1206	EBESCG00000045367	Putative uncharacterized protein [Source:UniProtKB/TrEMBL;Acc:Q0TIL2]	coding	uncharacterized	1	1	2	0	21	21	0	49	49
frsA		288750	289994	+	frsA	EBESCG00000047181	Esterase frsA [Source:UniProtKB/Swiss-Prot;Acc:Q0TL77]	coding		0	3	3	8	21	29	0	49	49
ECP_2216		2310825	2311391	+	ECP_2216	EBESCG00000049095	Putative lipoprotein, suppresses thermosensitivity of prc mutants at low osmolality [Source:UniProtKB/TrEMBL;Acc:Q0TFR4]	coding		0	1	1	2	9	11	14	49	63
ECP_2952		3118622	3119341	-	ECP_2952	EBESCG00000047946	Putative uncharacterized protein [Source:UniProtKB/TrEMBL;Acc:Q0TDP3]	coding	uncharacterized	0	6	6	2	16	18	8	49	57
ECP_3330		3497644	3499113	-	ECP_3330	EBESCG00000049006	Ribonuclease G [Source:UniProtKB/TrEMBL;Acc:Q0TCL9]	coding		0	6	6	2	17	19	2	49	51
ECP_3611		3773346	3773633	+	ECP_3611	EBESCG00000047708	Putative uncharacterized protein [Source:UniProtKB/TrEMBL;Acc:Q0TBU2]	coding	uncharacterized	0	1	1	10	2948	2958	8	49	57
nsrR		4635807	4636232	+	nsrR	EBESCG00000048943	HTH-type transcriptional repressor nsrR [Source:UniProtKB/Swiss-Prot;Acc:Q0T9L5]	coding		0	1	1	2	14	16	6	49	55
ECP_4646		4846196	4846798	+	ECP_4646	EBESCG00000047988	Type 1 fimbriae regulatory protein FimB [Source:UniProtKB/TrEMBL;Acc:Q0T8Z7]	coding		0	0	0	4	24	28	2	49	51
ECP_0549		577943	579901	-	ECP_0549	EBESCG00000049167	Copper-transporting P-type ATPase [Source:UniProtKB/TrEMBL;Acc:Q0TKF3]	coding		4	2	6	6	26	32	6	48	54
ybjQ		918500	918823	+	ybjQ	EBESCG00000046034	UPF0145 protein ybjQ [Source:UniProtKB/Swiss-Prot;Acc:Q0TJI3]	coding		4	0	4	2	11	13	12	48	60
ECP_3289		3454251	3454976	+	ECP_3289	EBESCG00000046301	Probable ABC transporter ATP-binding protein YhbG [Source:UniProtKB/TrEMBL;Acc:Q0TCQ8]	coding		3	5	8	6	1	7	0	48	48
ECP_0405		428121	428396	+	ECP_0405	EBESCG00000049145	Putative periplasmic protein [Source:UniProtKB/TrEMBL;Acc:Q0TKU3]	coding		2	1	3	3	22	25	91	48	139
ECP_2911		3080856	3081548	-	ECP_2911	EBESCG00000049200	Putative uncharacterized protein [Source:UniProtKB/TrEMBL;Acc:Q0TDT4]	coding	uncharacterized	2	3	5	1	28	29	10	48	58
ECP_3815	PAI I	3984966	3985418	+	ECP_3815	EBESCG00000045303	CS12 fimbria chaperone protein [Source:UniProtKB/TrEMBL;Acc:Q0TB93]	coding	chaperone	2	0	2	0	7	7	4	48	52
rdgC		476579	477490	-	rdgC	EBESCG00000045923	Recombination-associated protein rdgC [Source:UniProtKB/Swiss-Prot;Acc:Q0TKP7]	coding		1	1	2	1	13	14	0	48	48
ECP_0519		546022	546492	-	ECP_0519	EBESCG00000045890	Putative membrane protein YlaC [Source:UniProtKB/TrEMBL;Acc:Q0TKI3]	coding	membrane protein	1	4	5	2	5	7	0	48	48
lpxK		978924	979910	+	lpxK	EBESCG00000046898	Tetraacyldisaccharide 4'-kinase [Source:UniProtKB/Swiss-Prot;Acc:Q0TJD8]	coding	kinase	1	7	8	3	0	3	2	48	50
ECP_1248		1276137	1277207	-	ECP_1248	EBESCG00000049112	Dihydroxyacetone kinase [Source:UniProtKB/TrEMBL;Acc:Q0TIH0]	coding	kinase	1	3	4	7	13	20	10	48	58
otsA		1889040	1890464	-	otsA	EBESCG00000047327	Alpha,alpha-trehalose-phosphate synthase [UDP-forming] [Source:UniProtKB/Swiss-Prot;Acc:Q0TGU0]	coding		1	1	2	2	6	8	18	48	66
aroC		2478221	2479306	-	aroC	EBESCG00000044982	Chorismate synthase [Source:UniProtKB/Swiss-Prot;Acc:Q0TFB7]	coding		1	3	4	2	4	6	2	48	50
trmJ		2671696	2672436	-	trmJ	EBESCG00000045527	tRNA (cytidine/uridine-2'-O-)-methyltransferase trmJ [Source:UniProtKB/Swiss-Prot;Acc:Q0TEV3]	coding	tRNA modifier	1	3	4	0	5	5	0	48	48
ECP_2631		2772926	2773450	+	ECP_2631	EBESCG00000046971	Putative uncharacterized protein [Source:UniProtKB/TrEMBL;Acc:Q0TEK9]	coding	uncharacterized	1	1	2	0	10	10	3	48	51
ECP_3987		4163805	4165190	+	ECP_3987	EBESCG00000045956	Putative amino acid permease protein YifK [Source:UniProtKB/TrEMBL;Acc:Q0TAS8]	coding		1	8	9	2	17	19	12	48	60
ECP_0010		9205	9792	+	ECP_0010	EBESCG00000048580	Molybdopterin biosynthesis mog protein [Source:UniProtKB/TrEMBL;Acc:Q0TLX9]	coding		0	0	0	4	19	23	4	48	52
ECP_0445		472306	473115	-	ECP_0445	EBESCG00000047743	Pyrroline-5-carboxylate reductase [Source:UniProtKB/TrEMBL;Acc:Q0TKQ5]	coding		0	5	5	5	6	11	4	48	52
ECP_1062		1120297	1120713	-	ECP_1062	EBESCG00000045417	Flagella synthesis protein FlgN [Source:UniProtKB/TrEMBL;Acc:Q0TJ04]	coding		0	1	1	1	4	5	0	48	48
ECP_1235		1262419	1263333	-	ECP_1235	EBESCG00000048993	Muramoyltetrapeptide carboxypeptidase [Source:UniProtKB/TrEMBL;Acc:Q0TII3]	coding		0	2	2	2	12	14	4	48	52
cutC		1870248	1870994	-	cutC	EBESCG00000048127	Copper homeostasis protein cutC [Source:UniProtKB/Swiss-Prot;Acc:Q0TGV9]	coding		0	2	2	10	12	22	10	48	58
cobT		2070753	2071832	-	cobT	EBESCG00000046756	Nicotinate-nucleotide--dimethylbenzimidazole phosphoribosyltransferase [Source:UniProtKB/Swiss-Prot;Acc:Q0TGE1]	coding		0	2	2	3	4	7	0	48	48
ECP_2494		2612333	2612803	+	ECP_2494	EBESCG00000048929	Bacterioferritin comigratory protein [Source:UniProtKB/TrEMBL;Acc:Q0TEZ6]	coding		0	1	1	4	14	18	26	48	74
ECP_3603		3767174	3767797	+	ECP_3603	EBESCG00000045391	Putative uncharacterized protein [Source:UniProtKB/TrEMBL;Acc:Q0TBV0]	coding	uncharacterized	0	0	0	0	8	8	4	48	52
ECP_4678		4877935	4880367	-	ECP_4678	EBESCG00000049226	Type I restriction enzyme EcoAI R protein [Source:UniProtKB/TrEMBL;Acc:Q0T8W5]	coding		0	1	1	0	15	15	0	48	48
panD		151430	151810	-	panD	EBESCG00000046862	Aspartate 1-decarboxylase [Source:UniProtKB/Swiss-Prot;Acc:Q0TLK2]	coding		5	1	6	4	12	16	16	47	63
surE		2864414	2865175	-	surE	EBESCG00000048664	Multifunctional protein surE [Source:UniProtKB/Swiss-Prot;Acc:Q0TEB4]	coding		4	7	11	1	8	9	4	47	51
ECP_0342	PAI III	360942	362261	-	ECP_0342	EBESCG00000045953	Phage integrase [Source:UniProtKB/TrEMBL;Acc:Q0TL05]	coding		3	0	3	0	28	28	4	47	51
ECP_0924		974878	977142	+	ECP_0924	EBESCG00000046262	Hypothetical membrane protein YcaI [Source:UniProtKB/TrEMBL;Acc:Q0TJE0]	coding	membrane protein	3	3	6	10	25	35	8	47	55
nanM		4842890	4843996	-	nanM	EBESCG00000045412	N-acetylneuraminate epimerase [Source:UniProtKB/Swiss-Prot;Acc:Q0T900]	coding		3	0	3	2	8	10	6	47	53
murD		98405	99721	+	murD	EBESCG00000047742	UDP-N-acetylmuramoylalanine--D-glutamate ligase [Source:UniProtKB/Swiss-Prot;Acc:Q0TLQ1]	coding		2	0	2	1	11	12	3	47	50
ECP_0689		727864	729012	-	ECP_0689	EBESCG00000046768	N-acetylglucosamine-6-phosphate deacetylase [Source:UniProtKB/TrEMBL;Acc:Q0TK14]	coding		2	3	5	2	19	21	17	47	64
ybhG		844853	845848	-	ybhG	EBESCG00000049268	UPF0194 membrane protein ybhG [Source:UniProtKB/Swiss-Prot;Acc:Q0TJQ3]	coding	membrane protein	2	2	4	0	7	7	6	47	53
nuoN		2421335	2422792	-	nuoN	EBESCG00000046412	NADH-quinone oxidoreductase subunit N [Source:UniProtKB/Swiss-Prot;Acc:Q0TFH0]	coding		2	5	7	4	12	16	6	47	53
ECP_3371		3541061	3541603	-	ECP_3371	EBESCG00000047689	Putative DNA topoisomerase [Source:UniProtKB/TrEMBL;Acc:Q0TCH8]	coding		2	3	5	6	12	18	9	47	56
ECP_0932		984095	984880	+	ECP_0932	EBESCG00000048756	S-adenosylmethionine-dependent methltransferase [Source:UniProtKB/TrEMBL;Acc:Q0TJD2]	coding		1	2	3	0	18	18	0	47	47
ECP_1458		1499947	1502352	+	ECP_1458	EBESCG00000048126	Rhs/Vgr-family protein [Source:UniProtKB/TrEMBL;Acc:Q0THW4]	coding		1	0	1	0	10	10	4	47	51
ECP_3247		3412939	3413817	+	ECP_3247	EBESCG00000049413	Hypothetical peptidase YhbV [Source:UniProtKB/TrEMBL;Acc:Q0TCV0]	coding		1	2	3	2	8	10	0	47	47
ECP_3813	PAI I	3981967	3982398	+	ECP_3813	EBESCG00000045044	CS12 fimbria chaperone protein [Source:UniProtKB/TrEMBL;Acc:Q0TB95]	coding	chaperone	1	0	1	2	23	25	0	47	47
ECP_4051		4227902	4228171	+	ECP_4051	EBESCG00000048820	Sec-independent protein translocase protein TatA [Source:UniProtKB/TrEMBL;Acc:Q0TAL8]	coding		1	3	4	1	12	13	4	47	51
ECP_0832		869257	870375	+	ECP_0832	EBESCG00000049195	Putative membrane protein [Source:UniProtKB/TrEMBL;Acc:Q0TJN0]	coding	membrane protein	0	3	3	2	33	35	4	47	51
ECP_0854		896126	896884	-	ECP_0854	EBESCG00000045153	Transcriptional repressor for deoxyribose operon [Source:UniProtKB/TrEMBL;Acc:Q0TJK8]	coding		0	4	4	2	7	9	2	47	49
ECP_2063		2129363	2130667	+	ECP_2063	EBESCG00000048766	Histidinol dehydrogenase [Source:UniProtKB/TrEMBL;Acc:Q0TG67]	coding	dehydrogenase	0	4	4	2	15	17	28	47	75
ECP_2418		2536472	2537674	+	ECP_2418	EBESCG00000045778	Nucleoside permease NupC [Source:UniProtKB/TrEMBL;Acc:Q0TF68]	coding		0	2	2	2	2	4	11	47	58
ECP_3337		3504802	3505776	+	ECP_3337	EBESCG00000049208	Probable zinc-binding dehydrogenase [Source:UniProtKB/TrEMBL;Acc:Q0TCL2]	coding	dehydrogenase	0	2	2	3	26	29	30	47	77
ECP_4361		4572833	4573741	-	ECP_4361	EBESCG00000045556	Melibiose operon regulatory protein [Source:UniProtKB/TrEMBL;Acc:Q0T9S4]	coding		0	4	4	0	19	19	2	47	49
ECP_2171		2260549	2262918	-	ECP_2171	EBESCG00000047694	Periplasmic beta-glucosidase [Source:UniProtKB/TrEMBL;Acc:Q0TFV9]	coding		3	1	4	12	37	49	8	46	54
rlmM		2933602	2934702	-	rlmM	EBESCG00000047545	Ribosomal RNA large subunit methyltransferase M [Source:UniProtKB/Swiss-Prot;Acc:Q0TE53]	coding	ribosomal transferase	3	3	6	5	10	15	2	46	48
ECP_0632		668260	669348	-	ECP_0632	EBESCG00000046215	Hypothetical oxidoreductase YbdH [Source:UniProtKB/TrEMBL;Acc:Q0TK71]	coding		2	3	5	4	19	23	6	46	52
ECP_0706		746815	747177	-	ECP_0706	EBESCG00000048593	Putative uncharacterized protein [Source:UniProtKB/TrEMBL;Acc:Q0TJZ7]	coding	uncharacterized	2	1	3	3	27	30	0	46	46
hemE		4408633	4409697	+	hemE	EBESCG00000047141	Uroporphyrinogen decarboxylase [Source:UniProtKB/Swiss-Prot;Acc:Q0TA68]	coding		2	10	12	0	13	13	2	46	48
dapD		189596	190420	-	dapD	EBESCG00000044954	2,3,4,5-tetrahydropyridine-2,6-dicarboxylate N-succinyltransferase [Source:UniProtKB/Swiss-Prot;Acc:Q0TLG7]	coding		1	4	5	2	22	24	12	46	58
ECP_0480		507429	508328	-	ECP_0480	EBESCG00000047276	Geranyltranstransferase [Source:UniProtKB/TrEMBL;Acc:Q0TKM0]	coding		1	6	7	2	9	11	1	46	47
ECP_0839		878531	879280	-	ECP_0839	EBESCG00000045276	Molybdopterin biosynthesis protein MoeB [Source:UniProtKB/TrEMBL;Acc:Q0TJM3]	coding		1	4	5	0	13	13	0	46	46
ECP_2449		2564665	2565456	-	ECP_2449	EBESCG00000044874	Pxidoreductase UcpA [Source:UniProtKB/TrEMBL;Acc:Q0TF41]	coding		1	2	3	19	63	82	18	46	64
gmhA		275367	275945	+	gmhA	EBESCG00000047775	Phosphoheptose isomerase [Source:UniProtKB/Swiss-Prot;Acc:Q0TL93]	coding		0	1	1	1	8	9	0	46	46
ECP_1301		1333435	1333833	-	ECP_1301	EBESCG00000047575	Putative acyl-CoA thioester hydrolase YciA [Source:UniProtKB/TrEMBL;Acc:Q0TIB7]	coding		0	3	3	0	4	4	0	46	46
ECP_1803		1855264	1856049	+	ECP_1803	EBESCG00000045046	High-affinity zinc uptake system membrane protein ZnuB [Source:UniProtKB/TrEMBL;Acc:Q0TGX3]	coding	membrane protein	0	3	3	2	18	20	7	46	53
ECP_4414		4625682	4627019	+	ECP_4414	EBESCG00000044837	N-acetylmuramoyl-L-alanine amidase amiB [Source:UniProtKB/TrEMBL;Acc:Q0T9M4]	coding		0	7	7	4	16	20	0	46	46
ECP_0112		121378	122748	-	ECP_0112	EBESCG00000047198	Aromatic amino acid transport protein AroP [Source:UniProtKB/TrEMBL;Acc:Q0TLM9]	coding		7	5	12	0	29	29	6	45	51
ECP_2310		2417532	2417837	-	ECP_2310	EBESCG00000046664	Putative uncharacterized protein [Source:UniProtKB/TrEMBL;Acc:Q0TFH5]	coding	uncharacterized	4	2	6	6	6	12	114	45	159
ECP_3005	PAI V	3165098	3165310	+	ECP_3005	EBESCG00000047245	Putative uncharacterized protein [Source:UniProtKB/TrEMBL;Acc:Q0TDJ1]	coding	uncharacterized	4	0	4	2	9	11	8	45	53
mdoB		4895384	4897675	-	mdoB	EBESCG00000046207	Phosphoglycerol transferase I [Source:UniProtKB/Swiss-Prot;Acc:Q0T8V3]	coding		4	7	11	5	28	33	10	45	55
ECP_0934		986180	986884	+	ECP_0934	EBESCG00000049331	MukE protein [Source:UniProtKB/TrEMBL;Acc:Q0TJD0]	coding		3	4	7	0	12	12	2	45	47
ECP_2778		2921636	2922925	+	ECP_2778	EBESCG00000045492	Serine transporter [Source:UniProtKB/TrEMBL;Acc:Q0TE62]	coding		3	10	13	0	13	13	3	45	48
ECP_0901		942988	944754	-	ECP_0901	EBESCG00000046023	Transport ATP-binding protein CydD [Source:UniProtKB/TrEMBL;Acc:Q0TJG3]	coding		2	3	5	1	19	20	8	45	53
ECP_1973		2045693	2050489	-	ECP_1973	EBESCG00000047345	Probable peptide synthetase protein [Source:UniProtKB/TrEMBL;Acc:Q0TGF7]	coding		2	3	5	0	8	8	11	45	56
ECP_2587		2727961	2729316	+	ECP_2587	EBESCG00000048456	CDP-diacylglycerol-serine O-phosphatidyltransferase [Source:UniProtKB/TrEMBL;Acc:Q0TEQ3]	coding		2	4	6	6	17	23	18	45	63
ispH		27803	28768	+	ispH	EBESCG00000047419	4-hydroxy-3-methylbut-2-enyl diphosphate reductase [Source:UniProtKB/Swiss-Prot;Acc:Q0TLW2]	coding		1	1	2	1	18	19	6	45	51
leuA		83279	84850	-	leuA	EBESCG00000048185	2-isopropylmalate synthase [Source:UniProtKB/Swiss-Prot;Acc:Q0TLR5]	coding		1	4	5	3	9	12	31	45	76
ECP_0091		99721	100965	+	ECP_0091	EBESCG00000045295	Cell division protein FtsW [Source:UniProtKB/TrEMBL;Acc:Q0TLQ0]	coding	cell division	1	6	7	0	6	6	2	45	47
ECP_1250		1279391	1279621	-	ECP_1250	EBESCG00000048167	Putative uncharacterized protein [Source:UniProtKB/TrEMBL;Acc:Q0TIG8]	coding	uncharacterized	1	0	1	0	2	2	2	45	47
ycjF		1406928	1407989	+	ycjF	EBESCG00000044955	UPF0283 membrane protein ycjF [Source:UniProtKB/Swiss-Prot;Acc:Q0TI43]	coding	membrane protein	1	2	3	0	7	7	1	45	46
ECP_1967	PAI IV	2022271	2026638	-	ECP_1967	EBESCG00000044817	Non-ribosomal peptide synthetase [Source:UniProtKB/TrEMBL;Acc:Q0TGG3]	coding		1	0	1	0	6	6	4	45	49
cdd		2272712	2273596	+	cdd	EBESCG00000045594	Cytidine deaminase [Source:UniProtKB/Swiss-Prot;Acc:Q0TFU8]	coding		1	2	3	1	14	15	6	45	51
ECP_2358		2467469	2468482	-	ECP_2358	EBESCG00000046026	Putative aspartate-semialdehyde dehydrogenase [Source:UniProtKB/TrEMBL;Acc:Q0TFC7]	coding	dehydrogenase	1	5	6	3	17	20	4	45	49
era		2707896	2708801	-	era	EBESCG00000047653	GTP-binding protein era homolog [Source:UniProtKB/Swiss-Prot;Acc:Q0TES2]	coding		1	4	5	1	6	7	8	45	53
ECP_3111		3277684	3278076	-	ECP_3111	EBESCG00000045744	Protein YgiW [Source:UniProtKB/TrEMBL;Acc:Q0TD85]	coding		1	3	4	3	7	10	10	45	55
murG		100962	102029	+	murG	EBESCG00000048267n=UDP-N-acetylglucosamine--N-acetylmuramyl-(pentapeptide)pyrophosphoryl-undecaprenol N-acetylglucosaminetransferase [Source:UniProtKB/Swiss-Prot;Acc:Q0TLP9]	No description	coding	no description	0	4	4	5	8	13	4	45	49
ECP_0301	PAI III	319076	319627	+	ECP_0301	EBESCG00000048986	MarR-family transcriptional regulatory protein [Source:UniProtKB/TrEMBL;Acc:Q0TL45]	coding		0	1	1	0	17	17	0	45	45
ECP_0448		474450	474641	+	ECP_0448	EBESCG00000045630	Putative uncharacterized protein [Source:UniProtKB/TrEMBL;Acc:Q0TKQ2]	coding	uncharacterized	0	1	1	3	12	15	35	45	80
ECP_0911		958714	959340	-	ECP_0911	EBESCG00000046704	Putative uncharacterized protein [Source:UniProtKB/TrEMBL;Acc:Q0TJF3]	coding	uncharacterized	0	0	0	0	8	8	18	45	63
ECP_0971		1031319	1031732	+	ECP_0971	EBESCG00000046596	Putative uncharacterized protein [Source:UniProtKB/TrEMBL;Acc:Q0TJ95]	coding	uncharacterized	0	3	3	0	7	7	25	45	70
pth		1280967	1281551	-	pth	EBESCG00000047774	Peptidyl-tRNA hydrolase [Source:UniProtKB/Swiss-Prot;Acc:Q0TIG6]	coding	tRNA modifier	0	1	1	0	36	36	1	45	46
ECP_1405		1439709	1440131	-	ECP_1405	EBESCG00000046122	Putative uncharacterized protein [Source:UniProtKB/TrEMBL;Acc:Q0TI15]	coding	uncharacterized	0	3	3	1	8	9	13	45	58
ECP_3728		3909628	3910425	-	ECP_3728	EBESCG00000046271	Lipopolysaccharide core biosynthesis protein WaaP [Source:UniProtKB/TrEMBL;Acc:Q0TBH9]	coding		0	3	3	5	15	20	2	45	47
ECP_4026		4200462	4201595	-	ECP_4026	EBESCG00000046097	Putative uncharacterized protein [Source:UniProtKB/TrEMBL;Acc:Q0TAP3]	coding	uncharacterized	0	0	0	2	10	12	1	45	46
ECP_4465		4671743	4672603	-	ECP_4465	EBESCG00000046842	Putative uncharacterized protein [Source:UniProtKB/TrEMBL;Acc:Q0T9H3]	coding	uncharacterized	0	3	3	2	13	15	4	45	49
ECP_0181		197729	198925	+	ECP_0181	EBESCG00000047126	1-deoxy-D-xylulose 5-phosphate reductoisomerase [Source:UniProtKB/TrEMBL;Acc:Q0TLG0]	coding		6	8	14	5	12	17	0	44	44
SgrS		79909	80135	+	SgrS	EBESCG00000049519	SgrS RNA [Source:RFAM-9.1;Acc:g.rfam_ac]	ncRNA		5	0	5	2	24	26	23	44	67
ECP_1420		1464325	1465764	+	ECP_1420	EBESCG00000048609	Aldehyde dehydrogenase A [Source:UniProtKB/TrEMBL;Acc:Q0TI00]	coding	dehydrogenase	5	2	7	4	10	14	269	44	313
ybdK		643742	644860	-	ybdK	EBESCG00000046653	Carboxylate-amine ligase ybdK [Source:UniProtKB/Swiss-Prot;Acc:Q0TK91]	coding		4	0	4	2	6	8	12	44	56
ECP_1631		1678978	1679346	-	ECP_1631	EBESCG00000047935	SufA protein [Source:UniProtKB/TrEMBL;Acc:Q0THE5]	coding		4	2	6	6	14	20	18	44	62
ECP_3676		3852449	3853702	+	ECP_3676	EBESCG00000046307	Valine-pyruvate aminotransferase [Source:UniProtKB/TrEMBL;Acc:Q0TBM9]	coding		3	4	7	9	23	32	4	44	48
ECP_0021		21357	22262	+	ECP_0021	EBESCG00000049188	Transcriptional activator protein NhaR [Source:UniProtKB/TrEMBL;Acc:Q0TLW8]	coding		1	2	3	2	4	6	4	44	48
smpB		2762649	2763131	+	smpB	EBESCG00000049215	SsrA-binding protein [Source:UniProtKB/Swiss-Prot;Acc:Q0TEM0]	coding		1	2	3	0	4	4	6	44	50
trmA		4374284	4375384	-	trmA	EBESCG00000047537	tRNA (uracil-5-)-methyltransferase [Source:UniProtKB/Swiss-Prot;Acc:Q0TA91]	coding	tRNA modifier	1	5	6	7	10	17	2	44	46
ECP_4405		4620075	4621160	-	ECP_4405	EBESCG00000045133	Putative uncharacterized protein [Source:UniProtKB/TrEMBL;Acc:Q0T9N0]	coding	uncharacterized	1	3	4	9	14	23	4	44	48
ECP_0891		930206	931864	+	ECP_0891	EBESCG00000049289	Putative uncharacterized protein [Source:UniProtKB/TrEMBL;Acc:Q0TJH3]	coding	uncharacterized	0	5	5	2	25	27	6	44	50
fadR		1255409	1256128	+	fadR	EBESCG00000049191	Fatty acid metabolism regulator protein [Source:UniProtKB/Swiss-Prot;Acc:Q0TII8]	coding		0	3	3	1	8	9	6	44	50
ECP_1858		1906707	1908113	+	ECP_1858	EBESCG00000046389	Flagellar hook-associated protein 2 [Source:UniProtKB/TrEMBL;Acc:Q0TGS0]	coding		0	0	0	2	10	12	4	44	48
ECP_3179		3349601	3350566	+	ECP_3179	EBESCG00000045325	Putative uncharacterized protein [Source:UniProtKB/TrEMBL;Acc:Q0TD18]	coding	uncharacterized	0	1	1	2	11	13	4	44	48
ECP_2630		2772617	2772916	+	ECP_2630	EBESCG00000049176	Hypothetical transcriptional regulator YgaV [Source:UniProtKB/TrEMBL;Acc:Q0TEL0]	coding		4	0	4	19	21	40	2	43	45
ECP_2456		2570944	2571813	+	ECP_2456	EBESCG00000048023	Probable N-acetylmuramoyl-L-alanine amidase [Source:UniProtKB/TrEMBL;Acc:Q0TF34]	coding		3	0	3	2	12	14	4	43	47
recX		2799021	2799521	-	recX	EBESCG00000046936	Regulatory protein recX [Source:UniProtKB/Swiss-Prot;Acc:Q0TEI2]	coding		2	1	3	0	8	8	0	43	43
ECP_3129		3295487	3296647	+	ECP_3129	EBESCG00000044926	Putative glutathionylspermidine synthase [Source:UniProtKB/TrEMBL;Acc:Q0TD67]	coding		2	5	7	5	20	25	12	43	55
ECP_3753		3934771	3936504	+	ECP_3753	EBESCG00000047497	Hypothetical membrane protein YicH [Source:UniProtKB/TrEMBL;Acc:Q0TBF4]	coding	membrane protein	2	9	11	4	18	22	18	43	61
ECP_4049		4225581	4226186	+	ECP_4049	EBESCG00000047348	Putative uncharacterized protein [Source:UniProtKB/TrEMBL;Acc:Q0TAM0]	coding	uncharacterized	2	0	2	2	9	11	2	43	45
ECP_0599		625501	628473	-	ECP_0599	EBESCG00000045785	Bacteriophage N4 adsorption protein A [Source:UniProtKB/TrEMBL;Acc:Q0TKA4]	coding		1	11	12	6	19	25	0	43	43
ECP_3506		3663392	3664618	-	ECP_3506	EBESCG00000047943	Protein RtcB [Source:UniProtKB/TrEMBL;Acc:Q0TC47]	coding		1	3	4	0	9	9	6	43	49
yihI		4257042	4257551	+	yihI	EBESCG00000045483	UPF0241 protein yihI [Source:UniProtKB/Swiss-Prot;Acc:Q0TAJ5]	coding		1	2	3	11	10	21	8	43	51
ECP_4491		4704129	4704362	+	ECP_4491	EBESCG00000045098	Putative membrane protein [Source:UniProtKB/TrEMBL;Acc:Q0T9E7]	coding	membrane protein	1	2	3	0	17	17	0	43	43
ECP_0135		147895	148821	+	ECP_0135	EBESCG00000047311	Hypothetical ABC transporter ATP-binding protein YadG [Source:UniProtKB/TrEMBL;Acc:Q0TLK6]	coding		0	2	2	2	9	11	2	43	45
kdpC		758020	758592	-	kdpC	EBESCG00000047160	Potassium-transporting ATPase C chain [Source:UniProtKB/Swiss-Prot;Acc:Q0TJZ0]	coding		0	1	1	0	4	4	5	43	48
ECP_0989		1046393	1046566	+	ECP_0989	EBESCG00000044999	Gns protein [Source:UniProtKB/TrEMBL;Acc:Q0TJ77]	coding		0	2	2	2	4	6	0	43	43
ECP_1615		1662091	1663701	+	ECP_1615	EBESCG00000046390	Putative uncharacterized protein [Source:UniProtKB/TrEMBL;Acc:Q0THG1]	coding	uncharacterized	0	3	3	6	8	14	16	43	59
ECP_1922		1960727	1961899	-	ECP_1922	EBESCG00000046016	Putative uncharacterized protein [Source:UniProtKB/TrEMBL;Acc:Q0TGK6]	coding	uncharacterized	0	0	0	0	6	6	2	43	45
ECP_2764		2904500	2904748	-	ECP_2764	EBESCG00000048067	MazE protein [Source:UniProtKB/TrEMBL;Acc:Q0TE76]	coding		0	1	1	2	7	9	2	43	45
ECP_2887		3057730	3058626	-	ECP_2887	EBESCG00000049117	Integrase/recombinase XerD [Source:UniProtKB/TrEMBL;Acc:Q0TDV8]	coding		0	5	5	1	14	15	0	43	43
ECP_3125		3291924	3292346	-	ECP_3125	EBESCG00000044974	Putative uncharacterized protein [Source:UniProtKB/TrEMBL;Acc:Q0TD71]	coding	uncharacterized	0	2	2	4	12	16	0	43	43
ECP_3367		3538877	3539431	+	ECP_3367	EBESCG00000047735	Putative transferase [Source:UniProtKB/TrEMBL;Acc:Q0TCI2]	coding		0	1	1	5	8	13	5	43	48
ECP_3712		3892241	3892672	-	ECP_3712	EBESCG00000045960	Putative uncharacterized protein [Source:UniProtKB/TrEMBL;Acc:Q0TBJ5]	coding	uncharacterized	0	2	2	2	4	6	0	43	43
pstB		4091477	4092250	-	pstB	EBESCG00000049044	Phosphate import ATP-binding protein pstB [Source:UniProtKB/Swiss-Prot;Acc:Q0TAY4]	coding		0	3	3	0	15	15	2	43	45
ECP_0667		702580	702897	-	ECP_0667	EBESCG00000047830	Putative uncharacterized protein [Source:UniProtKB/TrEMBL;Acc:Q0TK36]	coding	uncharacterized	3	2	5	3	10	13	2	42	44
glnD		190451	193123	-	glnD	EBESCG00000047055	[Protein-PII] uridylyltransferase [Source:UniProtKB/Swiss-Prot;Acc:Q0TLG6]	coding		2	13	15	4	35	39	0	42	42
ECP_0285	PAI III	304806	305861	+	ECP_0285	EBESCG00000048248	ABC transporter ATP-binding protein [Source:UniProtKB/TrEMBL;Acc:Q0TL61]	coding		1	0	1	0	8	8	0	42	42
rumB		912659	913786	+	rumB	EBESCG00000045618	23S rRNA (uracil-5-)-methyltransferase rumB [Source:UniProtKB/Swiss-Prot;Acc:Q0TJI9]	coding		1	5	6	0	4	4	0	42	42
ECP_2213		2307091	2308557	+	ECP_2213	EBESCG00000049115	Hypothetical oxidoreductase YeiQ [Source:UniProtKB/TrEMBL;Acc:Q0TFR7]	coding		1	5	6	3	13	16	8	42	50
ECP_2488		2605699	2607714	-	ECP_2488	EBESCG00000048087	Putative uncharacterized protein [Source:UniProtKB/TrEMBL;Acc:Q0TF02]	coding	uncharacterized	1	4	5	3	14	17	3	42	45
ECP_3115		3280955	3281269	+	ECP_3115	EBESCG00000045342	Putative cytoplasmic protein [Source:UniProtKB/TrEMBL;Acc:Q0TD81]	coding		1	1	2	1	8	9	17	42	59
ECP_4181		4373885	4374244	+	ECP_4181	EBESCG00000044849	Putative membrane protein YijD [Source:UniProtKB/TrEMBL;Acc:Q0TA92]	coding	membrane protein	1	1	2	2	16	18	9	42	51
ECP_4365		4577873	4579213	-	ECP_4365	EBESCG00000047156	Anaerobic C4-dicarboxylate transporter DcuB [Source:UniProtKB/TrEMBL;Acc:Q0T9S0]	coding		1	5	6	1	16	17	2	42	44
ECP_0246		269350	269658	+	ECP_0246	EBESCG00000048647	H repeat-associated protein of Rhs element [Source:UniProtKB/TrEMBL;Acc:Q0TL99]	coding		0	2	2	2	13	15	3	42	45
queA		492502	493572	+	queA	EBESCG00000044987	S-adenosylmethionine:tRNA ribosyltransferase-isomerase [Source:UniProtKB/Swiss-Prot;Acc:Q0TKN6]	coding	tRNA modifier	0	3	3	2	21	23	0	42	42
ECP_1955		2008004	2009458	+	ECP_1955	EBESCG00000046832	AMP nucleosidase [Source:UniProtKB/TrEMBL;Acc:Q0TGH4]	coding		0	8	8	0	15	15	7	42	49
ECP_3189		3361928	3362644	-	ECP_3189	EBESCG00000048499	Putative fimbrial protein [Source:UniProtKB/TrEMBL;Acc:Q0TD08]	coding		0	0	0	0	8	8	0	42	42
ECP_3722		3903464	3904717	-	ECP_3722	EBESCG00000048318	Lipid A-core:surface polymer ligase WaaL [Source:UniProtKB/TrEMBL;Acc:Q0TBI5]	coding		0	7	7	4	39	43	0	42	42
ECP_3724		3905828	3906856	-	ECP_3724	EBESCG00000047682	UDP-galactose:(Galactosyl) LPS alpha1,2-galactosyltransferase WaaW [Source:UniProtKB/TrEMBL;Acc:Q0TBI3]	coding		0	3	3	8	16	24	0	42	42
recF		4064645	4065718	-	recF	EBESCG00000048625	DNA replication and repair protein recF [Source:UniProtKB/Swiss-Prot;Acc:Q0TB07]	coding		0	4	4	6	20	26	0	42	42
ECP_4068		4247762	4248031	+	ECP_4068	EBESCG00000048034	Putative uncharacterized protein [Source:UniProtKB/TrEMBL;Acc:Q0TAK3]	coding	uncharacterized	0	1	1	1	14	15	5	42	47
ytfE		4669899	4670561	-	ytfE	EBESCG00000047002	Regulator of cell morphogenesis and NO signaling [Source:UniProtKB/Swiss-Prot;Acc:Q0T9H5]	coding		0	3	3	2	22	24	0	42	42
rsmC		4904837	4905868	-	rsmC	EBESCG00000046967	Ribosomal RNA small subunit methyltransferase C [Source:UniProtKB/Swiss-Prot;Acc:Q0T8U3]	coding	ribosomal transferase	0	3	3	1	14	15	6	42	48
tRNA-Thr		4387346	4387421	+	tRNA-Thr	EBESCG00000049549	tRNA-Thr for anticodon CGU [Source:TRNASCAN-SE]	tRNA	Thr CGU	23652	714	24366	1314	23	1337	4	41	45
ECP_2349		2458296	2459078	-	ECP_2349	EBESCG00000046061	Lysine-arginine-ornithine-binding periplasmic protein [Source:UniProtKB/TrEMBL;Acc:Q0TFD6]	coding		6	3	9	2	1	3	37	41	78
P26		4392767	4392828	+	P26	EBESCG00000049514	Pseudomonas sRNA P26 [Source:RFAM-9.1;Acc:g.rfam_ac]	ncRNA		6	1	7	14	39	53	4	41	45
ECP_2842		2996843	2999089	-	ECP_2842	EBESCG00000047062	Phosphoenolpyruvate-protein phosphotransferase PtsP [Source:UniProtKB/TrEMBL;Acc:Q0TE03]	coding		4	10	14	2	14	16	4	41	45
ECP_3057		3221252	3222751	-	ECP_3057	EBESCG00000049192	Glycolate oxidase subunit GlcD [Source:UniProtKB/TrEMBL;Acc:Q0TDD9]	coding		4	5	9	14	3	17	22	41	63
ECP_1532		1581995	1582555	+	ECP_1532	EBESCG00000047621	Spermidine N(1)-acetyltransferase [Source:UniProtKB/TrEMBL;Acc:Q0THP0]	coding		3	0	3	2	13	15	22	41	63
yceF1		1136890	1137474	-	yceF1	EBESCG00000046484	Maf-like protein yceF 1 [Source:UniProtKB/Swiss-Prot;Acc:Q0TIY7]	coding		2	3	5	2	14	16	14	41	55
ECP_3452		3602520	3603122	-	ECP_3452	EBESCG00000046747	Cell filamentation protein Fic [Source:UniProtKB/TrEMBL;Acc:Q0TC99]	coding		2	2	4	3	11	14	20	41	61
gpsA		3890299	3891318	-	gpsA	EBESCG00000049148	Glycerol-3-phosphate dehydrogenase [NAD(P)+] [Source:UniProtKB/Swiss-Prot;Acc:Q0TBJ8]	coding	dehydrogenase	2	4	6	4	39	43	9	41	50
ECP_0461		488477	489850	+	ECP_0461	EBESCG00000047460	Proline-specific permease ProY [Source:UniProtKB/TrEMBL;Acc:Q0TKN9]	coding		1	5	6	3	10	13	0	41	41
ECP_1282		1312877	1313890	+	ECP_1282	EBESCG00000048621	Putative two-component response regulator [Source:UniProtKB/TrEMBL;Acc:Q0TID6]	coding		1	4	5	7	14	21	12	41	53
ECP_1293		1326345	1327358	+	ECP_1293	EBESCG00000047627	Oligopeptide transport ATP-binding protein OppD [Source:UniProtKB/TrEMBL;Acc:Q0TIC5]	coding		1	1	2	2	8	10	6	41	47
yciU		1328411	1328740	-	yciU	EBESCG00000048910	UPF0263 protein yciU [Source:UniProtKB/Swiss-Prot;Acc:Q0TIC3]	coding		1	0	1	7	23	30	7	41	48
ECP_4015		4189395	4190264	+	ECP_4015	EBESCG00000045292	Phospholipase A1 [Source:UniProtKB/TrEMBL;Acc:Q0TAQ4]	coding		1	1	2	2	6	8	2	41	43
recR		561646	562251	+	recR	EBESCG00000049116	Recombination protein recR [Source:UniProtKB/Swiss-Prot;Acc:Q0TKG9]	coding		0	2	2	2	5	7	1	41	42
ECP_0663		697963	699051	-	ECP_0663	EBESCG00000045379	Rare lipoprotein A [Source:UniProtKB/TrEMBL;Acc:Q0TK40]	coding		0	2	2	2	6	8	8	41	49
ECP_1261		1289962	1290354	+	ECP_1261	EBESCG00000049137	Putative membrane protein [Source:UniProtKB/TrEMBL;Acc:Q0TIF7]	coding	membrane protein	0	1	1	2	12	14	2	41	43
ECP_3436		3587354	3588076	-	ECP_3436	EBESCG00000047574	Putative uncharacterized protein [Source:UniProtKB/TrEMBL;Acc:Q0TCB3]	coding	uncharacterized	0	3	3	1	7	8	0	41	41
ECP_3589		3754801	3755643	+	ECP_3589	EBESCG00000049347	Putative uncharacterized protein [Source:UniProtKB/TrEMBL;Acc:Q0TBW4]	coding	uncharacterized	0	4	4	0	6	6	2	41	43
ECP_3602		3766680	3767174	+	ECP_3602	EBESCG00000046450	Putative uncharacterized protein [Source:UniProtKB/TrEMBL;Acc:Q0TBV1]	coding	uncharacterized	0	0	0	0	6	6	0	41	41
ECP_4215		4412180	4412599	-	ECP_4215	EBESCG00000048685	Zinc resistance-associated protein YjaI [Source:UniProtKB/TrEMBL;Acc:Q0TA63]	coding		0	2	2	1	8	9	4	41	45
ECP_4318		4528001	4529569	-	ECP_4318	EBESCG00000049291	Putative dipeptide binding periplasmic protein [Source:UniProtKB/TrEMBL;Acc:Q0T9W3]	coding		0	0	0	0	15	15	10	41	51
clcA		180331	181752	+	clcA	EBESCG00000045386	H(+)/Cl(-) exchange transporter clcA [Source:UniProtKB/Swiss-Prot;Acc:Q0TLH6]	coding		15	1	16	12	15	27	1	40	41
ECP_4270		4476725	4477804	+	ECP_4270	EBESCG00000049158	Alanine racemase [Source:UniProtKB/TrEMBL;Acc:Q0TA11]	coding		3	3	6	1	12	13	2	40	42
ECP_4563	PAI II	4770922	4771773	+	ECP_4563	EBESCG00000045824	Hypothetical membrane protein [Source:UniProtKB/TrEMBL;Acc:Q0T980]	coding	membrane protein	3	2	5	7	18	25	2	40	42
ECP_0075		82188	83279	-	ECP_0075	EBESCG00000046219	3-isopropylmalate dehydrogenase [Source:UniProtKB/TrEMBL;Acc:Q0TLR6]	coding	dehydrogenase	2	2	4	5	4	9	38	40	78
nuoH		2427752	2428729	-	nuoH	EBESCG00000047203	NADH-quinone oxidoreductase subunit H [Source:UniProtKB/Swiss-Prot;Acc:Q0TFG4]	coding		2	2	4	4	6	10	3	40	43
ECP_4511		4726053	4727135	+	ECP_4511	EBESCG00000048242	Putative membrane protein YjgQ [Source:UniProtKB/TrEMBL;Acc:Q0T9C9]	coding	membrane protein	2	2	4	7	14	21	32	40	72
ECP_0088		95968	97326	+	ECP_0088	EBESCG00000047552ption=UDP-N-acetylmuramoyl-tripeptide--D-alanyl-D-alanineligase [Source:UniProtKB/TrEMBL;Acc:Q0TLQ3]	No description	coding	no description	1	5	6	5	16	21	2	40	42
ECP_0489		514945	515274	-	ECP_0489	EBESCG00000048103	Cytochrome O ubiquinol oxidase C subunit [Source:UniProtKB/TrEMBL;Acc:Q0TKL3]	coding		1	0	1	0	7	7	3	40	43
ECP_1707		1755038	1756381	+	ECP_1707	EBESCG00000047828	NADP-specific glutamate dehydrogenase [Source:UniProtKB/TrEMBL;Acc:Q0TH69]	coding	dehydrogenase	1	1	2	1	12	13	16	40	56
ECP_1789		1838629	1840689	-	ECP_1789	EBESCG00000045863	Protease II [Source:UniProtKB/TrEMBL;Acc:Q0TGY7]	coding		1	8	9	6	18	24	6	40	46
ECP_3336		3502710	3504650	-	ECP_3336	EBESCG00000046914	Putative uncharacterized protein [Source:UniProtKB/TrEMBL;Acc:Q0TCL3]	coding	uncharacterized	1	11	12	6	28	34	2	40	42
ECP_3633		3806997	3809615	-	ECP_3633	EBESCG00000048711	Cellulose synthase catalytic subunit (UDP-forming) [Source:UniProtKB/TrEMBL;Acc:Q0TBS0]	coding		1	7	8	7	22	29	6	40	46
dut		3918399	3918857	+	dut	EBESCG00000045004	Deoxyuridine 5'-triphosphate nucleotidohydrolase [Source:UniProtKB/Swiss-Prot;Acc:Q0TBG9]	coding		1	0	1	5	27	32	3	40	43
ECP_4022		4196387	4197340	-	ECP_4022	EBESCG00000046173	LysR-family transcriptional regulatory protein [Source:UniProtKB/TrEMBL;Acc:Q0TAP7]	coding		1	1	2	10	5	15	4	40	44
ECP_4485		4696347	4696733	+	ECP_4485	EBESCG00000048128	Soluble cytochrome [Source:UniProtKB/TrEMBL;Acc:Q0T9F3]	coding		1	2	3	1	7	8	60	40	100
ECP_0443		470752	471072	+	ECP_0443	EBESCG00000048368	Phosphate starvation-inducible protein PsiF [Source:UniProtKB/TrEMBL;Acc:Q0TKQ7]	coding		0	1	1	1	5	6	34	40	74
ECP_0835		873364	874179	-	ECP_0835	EBESCG00000048293	Putative hydrolase of the HAD superfamily [Source:UniProtKB/TrEMBL;Acc:Q0TJM7]	coding		0	2	2	0	12	12	2	40	42
ECP_1291		1324490	1325410	+	ECP_1291	EBESCG00000049077	Oligopeptide transport system permease protein OppB [Source:UniProtKB/TrEMBL;Acc:Q0TIC7]	coding		0	2	2	0	3	3	4	40	44
ECP_1718		1771505	1772263	-	ECP_1718	EBESCG00000045066	Hypothetical transcriptional regulator YdjF [Source:UniProtKB/TrEMBL;Acc:Q0TH58]	coding		0	1	1	1	24	25	5	40	45
ECP_1830		1880658	1882319	-	ECP_1830	EBESCG00000046282	Methyl-accepting chemotaxis protein II [Source:UniProtKB/TrEMBL;Acc:Q0TGU8]	coding		0	1	1	2	6	8	2	40	42
rnc		2708798	2709478	-	rnc	EBESCG00000047771	Ribonuclease 3 [Source:UniProtKB/Swiss-Prot;Acc:Q0TES1]	coding		0	4	4	0	10	10	8	40	48
ECP_2763		2904165	2904500	-	ECP_2763	EBESCG00000045205	PemK-like protein [Source:UniProtKB/TrEMBL;Acc:Q0TE77]	coding		0	0	0	1	6	7	1	40	41
ECP_2768		2911453	2912793	-	ECP_2768	EBESCG00000046456	Glucarate dehydratase [Source:UniProtKB/TrEMBL;Acc:Q0TE72]	coding		0	7	7	2	3	5	2	40	42
uppP		3314995	3315816	-	uppP	EBESCG00000049356	Undecaprenyl-diphosphatase [Source:UniProtKB/Swiss-Prot;Acc:Q0TD49]	coding		0	3	3	0	22	22	6	40	46
ECP_3195		3365966	3366370	+	ECP_3195	EBESCG00000049126	Putative uncharacterized protein [Source:UniProtKB/TrEMBL;Acc:Q0TD02]	coding	uncharacterized	6	5	11	0	15	15	23	39	62
ECP_3196		3366360	3366659	+	ECP_3196	EBESCG00000045457	Putative uncharacterized protein [Source:UniProtKB/TrEMBL;Acc:Q0TD01]	coding	uncharacterized	6	4	10	4	6	10	40	39	79
ECP_3878		4040041	4041729	-	ECP_3878	EBESCG00000049088	Acetolactate synthase [Source:UniProtKB/TrEMBL;Acc:Q0TB30]	coding		3	6	9	5	14	19	42	39	81
ECP_3995		4170735	4171934	-	ECP_3995	EBESCG00000049222	Putative HemX protein [Source:UniProtKB/TrEMBL;Acc:Q0TAS4]	coding		3	3	6	7	16	23	4	39	43
fadA		4233470	4234633	-	fadA	EBESCG00000045963	3-ketoacyl-CoA thiolase [Source:UniProtKB/Swiss-Prot;Acc:Q0TAL1]	coding		3	0	3	2	12	14	44	39	83
ECP_0808		843124	844860	-	ECP_0808	EBESCG00000045551	Hypothetical ABC transporter ATP-binding protein YbhF [Source:UniProtKB/TrEMBL;Acc:Q0TJQ4]	coding		2	2	4	3	10	13	2	39	41
ECP_1249		1277435	1279354	+	ECP_1249	EBESCG00000049328	Glycerol metabolism operon regulatory protein [Source:UniProtKB/TrEMBL;Acc:Q0TIG9]	coding		2	7	9	0	20	20	2	39	41
ECP_1863		1911112	1912317	+	ECP_1863	EBESCG00000048814	Putative uncharacterized protein [Source:UniProtKB/TrEMBL;Acc:Q0TGR5]	coding	uncharacterized	2	7	9	1	5	6	13	39	52
ECP_3329		3493776	3497576	-	ECP_3329	EBESCG00000048453	Putative uncharacterized protein [Source:UniProtKB/TrEMBL;Acc:Q0TCM0]	coding	uncharacterized	2	16	18	19	28	47	0	39	39
ECP_3725		3906882	3907574	-	ECP_3725	EBESCG00000049227	Lipopolysaccharide core biosynthesis protein WaaY [Source:UniProtKB/TrEMBL;Acc:Q0TBI2]	coding		2	3	5	2	5	7	0	39	39
rlmF		858084	859010	+	rlmF	EBESCG00000046766	Ribosomal RNA large subunit methyltransferase F [Source:UniProtKB/Swiss-Prot;Acc:Q0TJP1]	coding	ribosomal transferase	1	3	4	0	8	8	0	39	39
ECP_0851		892893	894008	+	ECP_0851	EBESCG00000049142	Putative uncharacterized protein [Source:UniProtKB/TrEMBL;Acc:Q0TJL1]	coding	uncharacterized	1	4	5	1	10	11	3	39	42
ECP_1078		1135819	1136778	+	ECP_1078	EBESCG00000046422	Pseudouridine synthase [Source:UniProtKB/TrEMBL;Acc:Q0TIY8]	coding		1	4	5	0	6	6	4	39	43
ECP_2640		2778662	2780767	+	ECP_2640	EBESCG00000047862	Ribonucleoside-diphosphate reductase [Source:UniProtKB/TrEMBL;Acc:Q0TEK0]	coding		1	3	4	4	11	15	4	39	43
ECP_2937		3106102	3107496	+	ECP_2937	EBESCG00000047125	Galactose-proton symporter [Source:UniProtKB/TrEMBL;Acc:Q0TDQ8]	coding		1	6	7	4	20	24	12	39	51
lipB		695497	696138	-	lipB	EBESCG00000047821	Octanoyltransferase [Source:UniProtKB/Swiss-Prot;Acc:Q0TK43]	coding		0	3	3	2	8	10	0	39	39
ECP_1024		1086973	1088340	+	ECP_1024	EBESCG00000046947	Putative uncharacterized protein [Source:UniProtKB/TrEMBL;Acc:Q0TJ42]	coding	uncharacterized	0	4	4	2	30	32	4	39	43
ECP_1749		1801801	1802382	-	ECP_1749	EBESCG00000048627	Outer membrane lipoprotein, Slp family [Source:UniProtKB/TrEMBL;Acc:Q0TH27]	coding	membrane protein	0	1	1	1	6	7	14	39	53
truA		2466657	2467469	-	truA	EBESCG00000046600	tRNA pseudouridine synthase A [Source:UniProtKB/Swiss-Prot;Acc:Q0TFC8]	coding	tRNA modifier	0	2	2	7	11	18	2	39	41
ECP_2966	PAI V	3132074	3133066	-	ECP_2966	EBESCG00000047793	PixG protein [Source:UniProtKB/TrEMBL;Acc:Q0TDN0]	coding		0	0	0	0	10	10	0	39	39
xylA		3842275	3843597	-	xylA	EBESCG00000045616	Xylose isomerase [Source:UniProtKB/Swiss-Prot;Acc:Q0TBN7]	coding		0	7	7	5	10	15	4	39	43
ECP_4352		4559237	4561465	+	ECP_4352	EBESCG00000045980	Putative uncharacterized protein [Source:UniProtKB/TrEMBL;Acc:Q0T9T3]	coding	uncharacterized	0	7	7	0	3	3	0	39	39
ECP_3302		3469506	3470924	+	ECP_3302	EBESCG00000045898	Glutamate synthase [NADPH] small chain [Source:UniProtKB/TrEMBL;Acc:Q0TCP7]	coding		5	3	8	2	4	6	20	38	58
ECP_4533	PAI II	4746135	4747142	-	ECP_4533	EBESCG00000047164	PapG [Source:UniProtKB/TrEMBL;Acc:Q0T9B0]	coding		5	2	7	2	12	14	44	38	82
ECP_0762		797989	798708	+	ECP_0762	EBESCG00000045939	Intergral membrane NMN transport protein PnuC [Source:UniProtKB/TrEMBL;Acc:Q0TJV0]	coding	membrane protein	4	3	7	0	9	9	2	38	40
ECP_1752		1805214	1805561	+	ECP_1752	EBESCG00000046715	Putative uncharacterized protein [Source:UniProtKB/TrEMBL;Acc:Q0TH24]	coding	uncharacterized	4	1	5	1	10	11	4	38	42
betI		411406	411993	-	betI	EBESCG00000044884	HTH-type transcriptional regulator betI [Source:UniProtKB/Swiss-Prot;Acc:Q0TKV9]	coding		3	2	5	4	6	10	12	38	50
queC		532092	532787	-	queC	EBESCG00000047703	7-cyano-7-deazaguanine synthase [Source:UniProtKB/Swiss-Prot;Acc:Q0TKJ7]	coding		2	2	4	1	4	5	2	38	40
ECP_4057		4232487	4233188	+	ECP_4057	EBESCG00000047204	NAD(P)H-flavin reductase [Source:UniProtKB/TrEMBL;Acc:Q0TAL2]	coding		2	2	4	5	6	11	6	38	44
ECP_4077		4257740	4259113	+	ECP_4077	EBESCG00000045126	Oxygen-independent coproporphyrinogen III oxidase [Source:UniProtKB/TrEMBL;Acc:Q0TAJ4]	coding		2	7	9	4	24	28	4	38	42
ECP_1972	PAI IV	2042611	2045643	-	ECP_1972	EBESCG00000048994	Probable polyketide synthase protein [Source:UniProtKB/TrEMBL;Acc:Q0TGF8]	coding		1	0	1	0	10	10	9	38	47
ECP_2058		2125595	2126524	-	ECP_2058	EBESCG00000049094	Putative transcriptional regulator, LysR family [Source:UniProtKB/TrEMBL;Acc:Q0TG72]	coding		1	5	6	4	6	10	15	38	53
ECP_3184		3356169	3357467	+	ECP_3184	EBESCG00000045208	Hexuronate transporter [Source:UniProtKB/TrEMBL;Acc:Q0TD13]	coding		1	2	3	2	7	9	10	38	48
ECP_3632		3804647	3806986	-	ECP_3632	EBESCG00000048269	Cellulose synthase regulatory subunit [Source:UniProtKB/TrEMBL;Acc:Q0TBS1]	coding		1	6	7	5	15	20	2	38	40
ubiA		4464844	4465716	+	ubiA	EBESCG00000046310	4-hydroxybenzoate octaprenyltransferase [Source:UniProtKB/Swiss-Prot;Acc:Q0TA22]	coding		1	4	5	2	20	22	4	38	42
ECP_1195		1234346	1234783	-	ECP_1195	EBESCG00000046330	Hypothetical acetyltransferase YjaB [Source:UniProtKB/TrEMBL;Acc:Q0TIM3]	coding		0	1	1	0	64	64	2	38	40
pheS		1712745	1713728	-	pheS	EBESCG00000047614	Phenylalanyl-tRNA synthetase alpha chain [Source:UniProtKB/Swiss-Prot;Acc:Q0THB4]	coding	tRNA modifier	0	0	0	2	10	12	5	38	43
ECP_1901		1941588	1942946	-	ECP_1901	EBESCG00000049169	Sensor protein [Source:UniProtKB/TrEMBL;Acc:Q0TGM7]	coding		0	3	3	0	8	8	0	38	38
ECP_3923		4090737	4091462	-	ECP_3923	EBESCG00000049151	Phosphate transport system protein PhoU [Source:UniProtKB/TrEMBL;Acc:Q0TAY5]	coding		0	3	3	3	3	6	2	38	40
metA		4425173	4426102	+	metA	EBESCG00000046965	Homoserine O-succinyltransferase [Source:UniProtKB/Swiss-Prot;Acc:Q0TA56]	coding		0	1	1	0	18	18	8	38	46
ECP_4452		4657640	4658251	+	ECP_4452	EBESCG00000044795	Putative uncharacterized protein [Source:UniProtKB/TrEMBL;Acc:Q0T9I6]	coding	uncharacterized	0	0	0	2	10	12	0	38	38
treF		3783994	3785643	+	treF	EBESCG00000045194	Cytoplasmic trehalase [Source:UniProtKB/Swiss-Prot;Acc:Q0TBT4]	coding		9	9	18	20	19	39	6	37	43
ECP_4412		4623683	4625230	+	ECP_4412	EBESCG00000045739	Putative carbohydrate kinase protein YjeF [Source:UniProtKB/TrEMBL;Acc:Q0T9M6]	coding		7	3	10	12	28	40	3	37	40
ECP_4379		4593205	4593780	-	ECP_4379	EBESCG00000046030	Protein YjdC [Source:UniProtKB/TrEMBL;Acc:Q0T9Q6]	coding		5	5	10	8	13	21	32	37	69
ECP_4660		4858616	4859389	+	ECP_4660	EBESCG00000047221	Uxu operon transcriptional regulator [Source:UniProtKB/TrEMBL;Acc:Q0T8Y3]	coding		5	2	7	1	25	26	0	37	37
ECP_0026		27352	27801	+	ECP_0026	EBESCG00000045271	Peptidyl-prolyl cis-trans isomerase [Source:UniProtKB/TrEMBL;Acc:Q0TLW3]	coding		2	7	9	1	14	15	1	37	38
ECP_4133		4313094	4313840	-	ECP_4133	EBESCG00000046144	Ferredoxin-NADP reductase [Source:UniProtKB/TrEMBL;Acc:Q0TAE0]	coding		2	2	4	2	15	17	4	37	41
dgt		184463	185980	+	dgt	EBESCG00000047112	Deoxyguanosinetriphosphate triphosphohydrolase [Source:UniProtKB/Swiss-Prot;Acc:Q0TLH1]	coding		1	4	5	5	18	23	4	37	41
ECP_0471		499664	500203	-	ECP_0471	EBESCG00000047434	Hypothetical lipoprotein YajI [Source:UniProtKB/TrEMBL;Acc:Q0TKM9]	coding		1	1	2	0	15	15	10	37	47
pyrD		1008288	1009298	+	pyrD	EBESCG00000047711	Dihydroorotate dehydrogenase [Source:UniProtKB/Swiss-Prot;Acc:Q0TJB6]	coding	dehydrogenase	1	4	5	3	16	19	2	37	39
ECP_1049		1108781	1109356	-	ECP_1049	EBESCG00000049154	Protein YceI [Source:UniProtKB/TrEMBL;Acc:Q0TJ17]	coding		1	3	4	0	3	3	6	37	43
ECP_1776		1827481	1827978	-	ECP_1776	EBESCG00000048154	Protein YebR (Putative GAF domain-containing protein) [Source:UniProtKB/TrEMBL;Acc:Q0TH00]	coding		1	1	2	7	7	14	5	37	42
ECP_2395		2507809	2511402	+	ECP_2395	EBESCG00000048504	Sensor protein [Source:UniProtKB/TrEMBL;Acc:Q0TF91]	coding		1	8	9	0	23	23	4	37	41
ECP_2696		2834500	2834844	-	ECP_2696	EBESCG00000044992	Putative uncharacterized protein [Source:UniProtKB/TrEMBL;Acc:Q0TEE4]	coding	uncharacterized	1	1	2	0	3	3	5	37	42
ECP_4187		4385040	4386005	+	ECP_4187	EBESCG00000046601	BirA [Source:UniProtKB/TrEMBL;Acc:Q0TA87]	coding		1	4	5	1	7	8	0	37	37
ECP_4212		4410421	4411011	+	ECP_4212	EBESCG00000047779	Putative uncharacterized protein [Source:UniProtKB/TrEMBL;Acc:Q0TA66]	coding	uncharacterized	1	5	6	2	14	16	4	37	41
ECP_0116		125752	126042	+	ECP_0116	EBESCG00000045176	Colicin immunity protein [Source:UniProtKB/TrEMBL;Acc:Q0TLM5]	coding		0	0	0	0	2	2	0	37	37
yaiE		475648	475932	+	yaiE	EBESCG00000048101	UPF0345 protein yaiE [Source:UniProtKB/Swiss-Prot;Acc:Q0TKP9]	coding		0	0	0	2	24	26	0	37	37
ECP_0885		922200	923201	-	ECP_0885	EBESCG00000045758	Low-specificity L-threonine aldolase [Source:UniProtKB/TrEMBL;Acc:Q0TJH9]	coding		0	2	2	1	7	8	4	37	41
ECP_2596		2742168	2742899	-	ECP_2596	EBESCG00000046611	Putative uncharacterized protein [Source:UniProtKB/TrEMBL;Acc:Q0TEP4]	coding	uncharacterized	0	2	2	6	12	18	2	37	39
ECP_2899		3068977	3070179	-	ECP_2899	EBESCG00000045518	Protein VisC [Source:UniProtKB/TrEMBL;Acc:Q0TDU6]	coding		0	6	6	6	14	20	8	37	45
mug		3326653	3327159	-	mug	EBESCG00000046019	G/U mismatch-specific DNA glycosylase [Source:UniProtKB/Swiss-Prot;Acc:Q0TD38]	coding		0	2	2	5	2	7	8	37	45
ECP_3412		3565228	3566043	+	ECP_3412	EBESCG00000048498	Probable general secretion pathway protein C [Source:UniProtKB/TrEMBL;Acc:Q0TCD7]	coding		0	5	5	0	20	20	0	37	37
ECP_3969		4143593	4145614	+	ECP_3969	EBESCG00000049242	ATP-dependent DNA helicase Rep [Source:UniProtKB/TrEMBL;Acc:Q0TAU4]	coding		0	6	6	2	8	10	2	37	39
tRNA-His		4165428	4165503	+	tRNA-His	EBESCG00000049578	tRNA-His for anticodon GUG [Source:TRNASCAN-SE]	tRNA	His GUG	7962	85	8047	1602	74	1676	3	36	39
ECP_3213		3383778	3384227	+	ECP_3213	EBESCG00000046129	Putative uncharacterized protein [Source:UniProtKB/TrEMBL;Acc:Q0TCY4]	coding	uncharacterized	1318	103	1421	1392	2192	3584	79	36	115
SraC_RyeA		1834950	1835094	+	SraC_RyeA	EBESCG00000049485	SraC/RyeA RNA [Source:RFAM-9.1;Acc:g.rfam_ac]	ncRNA		38	6	44	18	181	199	29	36	65
ECP_1484		1526350	1526781	+	ECP_1484	EBESCG00000047591	Osmotically inducible protein C [Source:UniProtKB/TrEMBL;Acc:Q0THT8]	coding		5	4	9	3	2	5	64	36	100
ECP_3443		3592937	3594850	+	ECP_3443	EBESCG00000047217	Hypothetical ABC transporter ATP-binding protein YheS [Source:UniProtKB/TrEMBL;Acc:Q0TCA8]	coding		4	10	14	8	24	32	5	36	41
ubiB		4226183	4227823	+	ubiB	EBESCG00000048142	Probable ubiquinone biosynthesis protein ubiB [Source:UniProtKB/Swiss-Prot;Acc:Q0TAL9]	coding		4	7	11	4	16	20	2	36	38
ECP_0966		1025103	1027265	-	ECP_0966	EBESCG00000046244	Probable membrane protein YccS [Source:UniProtKB/TrEMBL;Acc:Q0TJA0]	coding	membrane protein	3	8	11	6	18	24	2	36	38
ECP_2316		2422799	2424328	-	ECP_2316	EBESCG00000047194	NADH dehydrogenase I chain M [Source:UniProtKB/TrEMBL;Acc:Q0TFG9]	coding	dehydrogenase	3	4	7	3	16	19	4	36	40
ECP_4310		4520124	4521437	+	ECP_4310	EBESCG00000045459	Proton glutamate symport protein [Source:UniProtKB/TrEMBL;Acc:Q0T9X1]	coding		3	3	6	9	6	15	6	36	42
ECP_4473		4679741	4681474	+	ECP_4473	EBESCG00000047841	Putative outer membrane protein [Source:UniProtKB/TrEMBL;Acc:Q0T9G5]	coding	membrane protein	3	7	10	5	17	22	4	36	40
ECP_0458		484634	485365	+	ECP_0458	EBESCG00000047872	Phosphate regulon transcriptional regulatory protein PhoB [Source:UniProtKB/TrEMBL;Acc:Q0TKP2]	coding		2	3	5	1	15	16	3	36	39
ECP_1012		1068655	1069293	+	ECP_1012	EBESCG00000045085	Transcriptional regulator, TetR family [Source:UniProtKB/TrEMBL;Acc:Q0TJ54]	coding		2	1	3	0	6	6	3	36	39
ECP_3630		3800079	3803552	-	ECP_3630	EBESCG00000046906	Putative uncharacterized protein [Source:UniProtKB/TrEMBL;Acc:Q0TBS3]	coding	uncharacterized	2	6	8	10	19	29	2	36	38
ECP_3636		3810849	3812408	+	ECP_3636	EBESCG00000046798	Putative uncharacterized protein [Source:UniProtKB/TrEMBL;Acc:Q0TBR7]	coding	uncharacterized	2	10	12	5	14	19	9	36	45
ECP_3872		4033332	4034723	-	ECP_3872	EBESCG00000048251	Hexose phosphate transport protein [Source:UniProtKB/TrEMBL;Acc:Q0TB36]	coding		2	4	6	0	7	7	2	36	38
ECP_3955		4124425	4125117	-	ECP_3955	EBESCG00000048533	Putative regulatory protein, GntR family [Source:UniProtKB/TrEMBL;Acc:Q0TAV5]	coding		2	1	3	2	13	15	4	36	40
hisG		2128458	2129357	+	hisG	EBESCG00000048213	ATP phosphoribosyltransferase [Source:UniProtKB/Swiss-Prot;Acc:Q0TG68]	coding		1	3	4	0	11	11	10	36	46
ECP_3235		3403851	3405887	+	ECP_3235	EBESCG00000047548	Putative uncharacterized protein [Source:UniProtKB/TrEMBL;Acc:Q0TCW2]	coding	uncharacterized	1	10	11	6	18	24	0	36	36
hdfR		4130918	4131757	-	hdfR	EBESCG00000047910	HTH-type transcriptional regulator hdfR [Source:UniProtKB/Swiss-Prot;Acc:Q0TAV4]	coding		1	1	2	1	16	17	1	36	37
ECP_4252		4458830	4460020	-	ECP_4252	EBESCG00000048291	Maltose-binding periplasmic protein [Source:UniProtKB/TrEMBL;Acc:Q0TA27]	coding		1	1	2	9	8	17	0	36	36
ECP_4461		4667513	4668133	+	ECP_4461	EBESCG00000045911	Peptidyl-prolyl cis-trans isomerase [Source:UniProtKB/TrEMBL;Acc:Q0T9H7]	coding		1	3	4	0	20	20	5	36	41
gpmB		4931065	4931712	+	gpmB	EBESCG00000045545	Probable phosphoglycerate mutase gpmB [Source:UniProtKB/Swiss-Prot;Acc:Q0T8R6]	coding		1	7	8	2	19	21	3	36	39
ECP_0583		615134	615643	-	ECP_0583	EBESCG00000047189	Phosphoribosylaminoimidazole carboxylase catalytic subunit [Source:UniProtKB/TrEMBL;Acc:Q0TKB9]	coding		0	5	5	2	6	8	3	36	39
ECP_1038		1096701	1097234	+	ECP_1038	EBESCG00000045267	Putative uncharacterized protein [Source:UniProtKB/TrEMBL;Acc:Q0TJ28]	coding	uncharacterized	0	2	2	0	1	1	0	36	36
ECP_1494		1543275	1544957	-	ECP_1494	EBESCG00000045251	Putative sulfatase YdeN [Source:UniProtKB/TrEMBL;Acc:Q0THS8]	coding		0	2	2	0	12	12	34	36	70
ECP_2645		2784409	2785401	+	ECP_2645	EBESCG00000046195	Glycine betaine-binding periplasmic protein [Source:UniProtKB/TrEMBL;Acc:Q0TEJ5]	coding		0	4	4	4	10	14	6	36	42
ECP_2970	PAI V	3135091	3137661	-	ECP_2970	EBESCG00000046709	Fimbrial usher protein PixC [Source:UniProtKB/TrEMBL;Acc:Q0TDM6]	coding		0	0	0	0	8	8	0	36	36
tdcC		3379277	3380608	-	tdcC	EBESCG00000049068	Threonine/serine transporter tdcC [Source:UniProtKB/Swiss-Prot;Acc:Q0TCY8]	coding		0	3	3	1	16	17	2	36	38
feoC		3649046	3649282	+	feoC	EBESCG00000047624	Ferrous iron transport protein C [Source:UniProtKB/Swiss-Prot;Acc:Q0TC57]	coding		0	2	2	0	3	3	1	36	37
ECP_3905		4069023	4069349	+	ECP_3905	EBESCG00000045962	Ribonuclease P protein component [Source:UniProtKB/TrEMBL;Acc:Q0TB03]	coding		0	2	2	0	17	17	0	36	36
ECP_4699		4904001	4904276	+	ECP_4699	EBESCG00000045997	Putative uncharacterized protein [Source:UniProtKB/TrEMBL;Acc:Q0T8U4]	coding	uncharacterized	6	1	7	3	9	12	0	35	35
ECP_1352		1385787	1387430	-	ECP_1352	EBESCG00000046521	Peptide transport periplasmic protein SapA [Source:UniProtKB/TrEMBL;Acc:Q0TI66]	coding		4	5	9	4	7	11	8	35	43
ECP_2324		2432839	2433339	-	ECP_2324	EBESCG00000048878	NADH dehydrogenase I chain E [Source:UniProtKB/TrEMBL;Acc:Q0TFG1]	coding	dehydrogenase	3	2	5	4	36	40	5	35	40
rsmA		53715	54536	-	rsmA	EBESCG00000048749	Ribosomal RNA small subunit methyltransferase A [Source:UniProtKB/Swiss-Prot;Acc:Q0TLT6]	coding	ribosomal transferase	2	2	4	2	15	17	5	35	40
rimK		906118	907020	+	rimK	EBESCG00000045191	Ribosomal protein S6 modification protein [Source:UniProtKB/Swiss-Prot;Acc:Q0TJJ6]	coding	ribosomal protein	2	1	3	2	11	13	0	35	35
ECP_3081		3244854	3246032	-	ECP_3081	EBESCG00000048568	Probable Ni/Fe-hydrogenase 2 B-type cytochrome subunit [Source:UniProtKB/TrEMBL;Acc:Q0TDB5]	coding		2	6	8	0	1	1	0	35	35
ECP_4373		4583671	4585188	-	ECP_4373	EBESCG00000048516	Lysyl-tRNA synthetase [Source:UniProtKB/TrEMBL;Acc:Q0T9R2]	coding	tRNA modifier	2	6	8	0	16	16	7	35	42
entS		658428	659678	+	entS	EBESCG00000049247	Enterobactin exporter entS [Source:UniProtKB/Swiss-Prot;Acc:Q0TK80]	coding		1	0	1	0	12	12	0	35	35
ECP_2530		2666043	2666378	-	ECP_2530	EBESCG00000046937	Ferredoxin, 2Fe-2S [Source:UniProtKB/TrEMBL;Acc:Q0TEW0]	coding		1	2	3	3	3	6	3	35	38
ECP_0141		153085	153288	+	ECP_0141	EBESCG00000049009	Putative transposase, YhgA-like [Source:UniProtKB/TrEMBL;Acc:Q0TLK0]	coding	transposase	0	0	0	0	8	8	0	35	35
frmR		449665	449940	-	frmR	EBESCG00000047597	Transcriptional repressor frmR [Source:UniProtKB/Swiss-Prot;Acc:Q0TKS6]	coding		0	2	2	0	15	15	6	35	41
ECP_0476		502986	503963	+	ECP_0476	EBESCG00000047558	Thiamine-monophosphate kinase [Source:UniProtKB/TrEMBL;Acc:Q0TKM4]	coding	kinase	0	5	5	3	10	13	2	35	37
ECP_0629		665242	665655	+	ECP_0629	EBESCG00000049127	Putative uncharacterized protein [Source:UniProtKB/TrEMBL;Acc:Q0TK74]	coding	uncharacterized	0	0	0	0	8	8	0	35	35
ECP_0670		704435	705466	-	ECP_0670	EBESCG00000046136	DNA polymerase III, delta subunit [Source:UniProtKB/TrEMBL;Acc:Q0TK33]	coding	DNA polymerase	0	3	3	4	6	10	5	35	40
ECP_1246		1274065	1275483	-	ECP_1246	EBESCG00000046109	Putative PTS system enzyme I [Source:UniProtKB/TrEMBL;Acc:Q0TIH2]	coding		0	2	2	1	14	15	15	35	50
ECP_1320		1351462	1352220	-	ECP_1320	EBESCG00000046491	Hypothetical oxidoreductase YciK [Source:UniProtKB/TrEMBL;Acc:Q0TI98]	coding		0	7	7	0	5	5	4	35	39
ECP_2286		2393653	2394612	+	ECP_2286	EBESCG00000047956	Putative uncharacterized protein [Source:UniProtKB/TrEMBL;Acc:Q0TFJ9]	coding	uncharacterized	0	4	4	2	8	10	2	35	37
ECP_3088		3251533	3252417	+	ECP_3088	EBESCG00000049042	Hypothetical oxidoreductase YghA [Source:UniProtKB/TrEMBL;Acc:Q0TDA8]	coding		0	2	2	4	10	14	48	35	83
ECP_3457		3608210	3608536	+	ECP_3457	EBESCG00000048811	Nitrite reductase [NAD(P)H] small subunit [Source:UniProtKB/TrEMBL;Acc:Q0TC94]	coding		0	1	1	1	3	4	4	35	39
engB		4255827	4256460	-	engB	EBESCG00000048216	Probable GTP-binding protein engB [Source:UniProtKB/Swiss-Prot;Acc:Q0TAJ6]	coding		0	4	4	2	12	14	2	35	37
pyrI		4707864	4708325	-	pyrI	EBESCG00000046213	Aspartate carbamoyltransferase regulatory chain [Source:UniProtKB/Swiss-Prot;Acc:Q0T9E4]	coding		0	2	2	0	2	2	4	35	39
ECP_4467		4673201	4675144	-	ECP_4467	EBESCG00000048604	2',3'-cyclic-nucleotide 2'-phosphodiesterase [Source:UniProtKB/TrEMBL;Acc:Q0T9H1]	coding		7	4	11	4	30	34	2	34	36
ECP_2232		2327473	2327862	-	ECP_2232	EBESCG00000047515	Putative uncharacterized protein [Source:UniProtKB/TrEMBL;Acc:Q0TFP9]	coding	uncharacterized	4	0	4	2	1	3	15	34	49
ECP_2484		2603131	2603487	+	ECP_2484	EBESCG00000047511	Putative uncharacterized protein [Source:UniProtKB/TrEMBL;Acc:Q0TF06]	coding	uncharacterized	3	0	3	4	6	10	1	34	35
csiD		2764391	2765368	+	csiD	EBESCG00000047253	Protein csiD [Source:UniProtKB/Swiss-Prot;Acc:Q0TEL8]	coding		3	2	5	5	4	9	116	34	150
ECP_4546	PAI II	4756262	4756471	+	ECP_4546	EBESCG00000048118	Putative uncharacterized protein [Source:UniProtKB/TrEMBL;Acc:Q0T997]	coding	uncharacterized	3	0	3	0	23	23	5	34	39
ECP_4562	PAI II	4770202	4770921	+	ECP_4562	EBESCG00000049051	DNA-binding response regulator [Source:UniProtKB/TrEMBL;Acc:Q0T981]	coding		3	1	4	2	6	8	0	34	34
ECP_2405		2520485	2521723	-	ECP_2405	EBESCG00000048557	Hypothetical aminotransferase YfdZ [Source:UniProtKB/TrEMBL;Acc:Q0TF81]	coding		2	0	2	4	14	18	88	34	122
ECP_3182		3352772	3354259	-	ECP_3182	EBESCG00000047094	Altronate hydrolase [Source:UniProtKB/TrEMBL;Acc:Q0TD15]	coding		2	3	5	7	10	17	6	34	40
ECP_3267		3438237	3438530	+	ECP_3267	EBESCG00000049213	Hypothetical RNA binding protein [Source:UniProtKB/TrEMBL;Acc:Q0TCT0]	coding		2	1	3	1	20	21	6	34	40
cyoE		514043	514933	-	cyoE	EBESCG00000047965	Protoheme IX farnesyltransferase [Source:UniProtKB/Swiss-Prot;Acc:Q0TKL4]	coding		1	4	5	2	16	18	11	34	45
ECP_1199		1236302	1237033	-	ECP_1199	EBESCG00000046705	Hypothetical transcriptional regulator YcgE [Source:UniProtKB/TrEMBL;Acc:Q0TIL9]	coding		1	5	6	7	39	46	2	34	36
ECP_1374		1405534	1406931	+	ECP_1374	EBESCG00000045940	Putative uncharacterized protein [Source:UniProtKB/TrEMBL;Acc:Q0TI44]	coding	uncharacterized	1	1	2	1	26	27	2	34	36
ECP_2023		2096951	2097181	-	ECP_2023	EBESCG00000046871	Putative uncharacterized protein [Source:UniProtKB/TrEMBL;Acc:Q0TGA7]	coding	uncharacterized	1	1	2	0	2	2	0	34	34
ECP_2661		2801373	2802506	-	ECP_2661	EBESCG00000047934	Membrane-bound lytic murein transglycosylase B [Source:UniProtKB/TrEMBL;Acc:Q0TEH9]	coding		1	3	4	5	10	15	12	34	46
ECP_2786		2930896	2932344	+	ECP_2786	EBESCG00000047555	L-fuculokinase [Source:UniProtKB/TrEMBL;Acc:Q0TE56]	coding	kinase	1	6	7	0	19	19	4	34	38
ECP_3708		3889398	3890219	-	ECP_3708	EBESCG00000047118	Serine acetyltransferase [Source:UniProtKB/TrEMBL;Acc:Q0TBJ9]	coding		1	2	3	4	11	15	6	34	40
ECP_3768	PAI I	3951905	3953161	+	ECP_3768	EBESCG00000049234	Putative uncharacterized protein [Source:UniProtKB/TrEMBL;Acc:Q0TBE0]	coding	uncharacterized	1	0	1	0	12	12	4	34	38
ECP_0118		126451	126741	+	ECP_0118	EBESCG00000048282	Colicin immunity protein [Source:UniProtKB/TrEMBL;Acc:Q0TLM3]	coding		0	0	0	0	6	6	0	34	34
ECP_0515		543070	543192	+	ECP_0515	EBESCG00000045719	Putative uncharacterized protein [Source:UniProtKB/TrEMBL;Acc:Q0TKI7]	coding	uncharacterized	0	0	0	0	1	1	31	34	65
yceA		1107687	1108739	+	yceA	EBESCG00000048602	UPF0176 protein yceA [Source:UniProtKB/Swiss-Prot;Acc:Q0TJ18]	coding		0	4	4	2	13	15	2	34	36
ECP_1219		1247402	1247629	+	ECP_1219	EBESCG00000046118	Putative uncharacterized protein [Source:UniProtKB/TrEMBL;Acc:Q0TIJ9]	coding	uncharacterized	0	0	0	0	5	5	0	34	34
ECP_2031		2101205	2101666	+	ECP_2031	EBESCG00000046427	Putative uncharacterized protein [Source:UniProtKB/TrEMBL;Acc:Q0TG99]	coding	uncharacterized	0	0	0	0	8	8	42	34	76
ECP_2886		3056995	3057705	-	ECP_2886	EBESCG00000047576	Thiol:disulfide interchange protein DsbC [Source:UniProtKB/TrEMBL;Acc:Q0TDV9]	coding		0	0	0	2	4	6	2	34	36
ECP_2930		3098832	3099716	+	ECP_2930	EBESCG00000048907	Putative metalloprotease YggG [Source:UniProtKB/TrEMBL;Acc:Q0TDR5]	coding		0	2	2	1	8	9	12	34	46
ECP_3082		3246022	3247008	-	ECP_3082	EBESCG00000047718	Hydrogenase-2 operon protein HybA [Source:UniProtKB/TrEMBL;Acc:Q0TDB4]	coding		0	2	2	1	12	13	2	34	36
ECP_3137		3303568	3303867	+	ECP_3137	EBESCG00000049378	Putative uncharacterized protein [Source:UniProtKB/TrEMBL;Acc:Q0TD59]	coding	uncharacterized	0	0	0	2	7	9	12	34	46
ECP_3613		3774817	3777930	+	ECP_3613	EBESCG00000048854	Hypothetical integral membrane protein YhiV [Source:UniProtKB/TrEMBL;Acc:Q0TBU0]	coding	membrane protein	0	7	7	4	23	27	2	34	36
msrA		4678896	4679534	-	msrA	EBESCG00000048027	Peptide methionine sulfoxide reductase msrA [Source:UniProtKB/Swiss-Prot;Acc:Q0T9G6]	coding		0	5	5	2	3	5	18	34	52
speB		3099807	3100727	-	speB	EBESCG00000047151	Agmatinase [Source:UniProtKB/Swiss-Prot;Acc:Q0TDR4]	coding		3	2	5	1	21	22	10	33	43
lspA		26750	27244	+	lspA	EBESCG00000045048	Lipoprotein signal peptidase [Source:UniProtKB/Swiss-Prot;Acc:Q0TLW4]	coding		2	2	4	0	13	13	0	33	33
ECP_2724		2863794	2863946	-	ECP_2724	EBESCG00000047218	Protein-L-isoaspartate O-methyltransferase [Source:UniProtKB/TrEMBL;Acc:Q0TEB6]	coding		2	1	3	3	0	3	4	33	37
ECP_3106		3270579	3271991	-	ECP_3106	EBESCG00000044949	Suppressor of FtsI [Source:UniProtKB/TrEMBL;Acc:Q0TD90]	coding		2	4	6	6	10	16	6	33	39
crl		290052	290453	+	crl	EBESCG00000046608	Sigma factor-binding protein crl [Source:UniProtKB/Swiss-Prot;Acc:Q0TL76]	coding		1	1	2	4	39	43	18	33	51
ECP_0292	PAI III	310576	310905	+	ECP_0292	EBESCG00000047757	Major pilu subunit operon regulatory protein PapB [Source:UniProtKB/TrEMBL;Acc:Q0TL54]	coding		1	0	1	4	13	17	0	33	33
ECP_0724		767538	768323	+	ECP_0724	EBESCG00000048270	Putative uncharacterized protein [Source:UniProtKB/TrEMBL;Acc:Q0TJY1]	coding	uncharacterized	1	0	1	0	10	10	0	33	33
ECP_0852		894005	894631	-	ECP_0852	EBESCG00000048674	Hypothetical GST-like protein YliJ [Source:UniProtKB/TrEMBL;Acc:Q0TJL0]	coding		1	1	2	2	10	12	12	33	45
ECP_1588		1639752	1640192	-	ECP_1588	EBESCG00000046753	Transcriptional regulator SlyA [Source:UniProtKB/TrEMBL;Acc:Q0THI6]	coding		1	3	4	3	16	19	56	33	89
ECP_1991		2072584	2073129	-	ECP_1991	EBESCG00000047831	Cobalamin biosynthesis protein CobU [Source:UniProtKB/TrEMBL;Acc:Q0TGD9]	coding		1	0	1	2	4	6	0	33	33
ECP_2181		2271887	2272582	+	ECP_2181	EBESCG00000048666	Putative transmembrane protein (Hypothetical LrgB protein) [Source:UniProtKB/TrEMBL;Acc:Q0TFU9]	coding	membrane protein	1	1	2	2	1	3	2	33	35
ECP_2421		2540892	2541284	+	ECP_2421	EBESCG00000048411	Putative uncharacterized protein [Source:UniProtKB/TrEMBL;Acc:Q0TF65]	coding	uncharacterized	1	1	2	4	12	16	15	33	48
ECP_2628		2771743	2772192	-	ECP_2628	EBESCG00000048287	Putative LysM domain [Source:UniProtKB/TrEMBL;Acc:Q0TEL2]	coding		1	2	3	0	9	9	78	33	111
ECP_2900		3070202	3071380	-	ECP_2900	EBESCG00000045268	2-octaprenyl-6-methoxyphenol hydroxylase [Source:UniProtKB/TrEMBL;Acc:Q0TDU5]	coding		1	5	6	2	14	16	6	33	39
rsmG		4106846	4107469	-	rsmG	EBESCG00000048188	Ribosomal RNA small subunit methyltransferase G [Source:UniProtKB/Swiss-Prot;Acc:Q0TAW9]	coding	ribosomal transferase	1	3	4	2	21	23	0	33	33
ECP_4369		4582312	4582542	+	ECP_4369	EBESCG00000048378	Putative uncharacterized protein [Source:UniProtKB/TrEMBL;Acc:Q0T9R6]	coding	uncharacterized	1	1	2	0	1	1	2	33	35
ECP_0965		1024511	1025140	+	ECP_0965	EBESCG00000044937	Putative uncharacterized protein [Source:UniProtKB/TrEMBL;Acc:Q0TJA1]	coding	uncharacterized	0	3	3	4	14	18	10	33	43
ECP_1198		1235677	1236081	-	ECP_1198	EBESCG00000046985	Putative uncharacterized protein [Source:UniProtKB/TrEMBL;Acc:Q0TIM0]	coding	uncharacterized	0	2	2	0	30	30	0	33	33
ECP_1260		1289132	1289965	+	ECP_1260	EBESCG00000048471	Protein methyltransferase HemK [Source:UniProtKB/TrEMBL;Acc:Q0TIF8]	coding		0	3	3	6	13	19	0	33	33
ynfB		1581619	1581960	+	ynfB	EBESCG00000048015	UPF0482 protein ynfB [Source:UniProtKB/Swiss-Prot;Acc:Q0THP1]	coding		0	2	2	0	17	17	13	33	46
ECP_2095		2166745	2167491	-	ECP_2095	EBESCG00000045735	Putative colanic acid biosynthesis glycosyl transferase WcaE [Source:UniProtKB/TrEMBL;Acc:Q0TG35]	coding		0	3	3	1	16	17	0	33	33
dsdA1		2502637	2503965	+	dsdA1	EBESCG00000047352	D-serine dehydratase 1 [Source:UniProtKB/Swiss-Prot;Acc:Q0TF95]	coding		0	2	2	2	4	6	3	33	36
ECP_2710		2848976	2849725	-	ECP_2710	EBESCG00000045408	Putative uncharacterized protein [Source:UniProtKB/TrEMBL;Acc:Q0TED0]	coding	uncharacterized	0	0	0	0	4	4	10	33	43
ECP_3835	PAI I	4005143	4005958	+	ECP_3835	EBESCG00000046409	Possible AraC-family transcriptional regulator [Source:UniProtKB/TrEMBL;Acc:Q0TB73]	coding		0	0	0	0	14	14	2	33	35
ECP_4024		4199888	4200133	-	ECP_4024	EBESCG00000047485	Putative uncharacterized protein [Source:UniProtKB/TrEMBL;Acc:Q0TAP5]	coding	uncharacterized	0	0	0	0	14	14	12	33	45
ECP_4772		4921768	4922736	+	ECP_4772	EBESCG00000048047	Phosphoserine phosphatase [Source:UniProtKB/TrEMBL;Acc:Q0T8S5]	coding		0	3	3	2	8	10	2	33	35
tRNA-Leu		1900668	1900754	-	tRNA-Leu	EBESCG00000049616	tRNA-Leu for anticodon UAA [Source:TRNASCAN-SE]	tRNA	Leu UAA	63557	27	63584	793	18	811	1	32	33
asnA		4110944	4111936	+	asnA	EBESCG00000046191	Aspartate--ammonia ligase [Source:UniProtKB/Swiss-Prot;Acc:Q0TAW5]	coding		9	3	12	8	20	28	37	32	69
ECP_2946		3113628	3114194	+	ECP_2946	EBESCG00000044812	Putative membran protein YggT [Source:UniProtKB/TrEMBL;Acc:Q0TDP9]	coding		4	0	4	0	9	9	0	32	32
ECP_3178		3348332	3349318	+	ECP_3178	EBESCG00000044880	Hypothetical oxidoreductase YgjR [Source:UniProtKB/TrEMBL;Acc:Q0TD19]	coding		3	1	4	2	15	17	24	32	56
ECP_4395		4607362	4607895	-	ECP_4395	EBESCG00000046716	Outer membrane lipoprotein Blc [Source:UniProtKB/TrEMBL;Acc:Q0T9P0]	coding	membrane protein	3	4	7	4	19	23	12	32	44
lpxB		207556	208704	+	lpxB	EBESCG00000047715	Lipid-A-disaccharide synthase [Source:UniProtKB/Swiss-Prot;Acc:Q0TLF1]	coding		2	5	7	2	9	11	0	32	32
ECP_0254		276888	277628	-	ECP_0254	EBESCG00000047134	Putative periplasmic protein [Source:UniProtKB/TrEMBL;Acc:Q0TL91]	coding		2	2	4	1	3	4	0	32	32
ECP_2834		2989714	2993082	-	ECP_2834	EBESCG00000046678	Exodeoxyribonuclease V gamma chain [Source:UniProtKB/TrEMBL;Acc:Q0TE11]	coding		2	7	9	2	23	25	2	32	34
ECP_3639		3814359	3814634	-	ECP_3639	EBESCG00000047152	Putative uncharacterized protein [Source:UniProtKB/TrEMBL;Acc:Q0TBR4]	coding	uncharacterized	2	1	3	2	4	6	4	32	36
ECP_4581	PAI II	4792737	4794503	-	ECP_4581	EBESCG00000045797	Putative hemolysin activator HlyB [Source:UniProtKB/TrEMBL;Acc:Q0T962]	coding		2	1	3	0	0	0	0	32	32
ECP_0115		125512	125751	+	ECP_0115	EBESCG00000045547	Uropathogenic specific protein [Source:UniProtKB/TrEMBL;Acc:Q0TLM6]	coding		1	0	1	0	0	0	0	32	32
ECP_0608		640893	642140	-	ECP_0608	EBESCG00000049004	Putative transporter containing mechanosensitive ion channel domain [Source:UniProtKB/TrEMBL;Acc:Q0TK95]	coding		1	0	1	0	10	10	2	32	34
ECP_0725		768202	769134	+	ECP_0725	EBESCG00000045506	Putative uncharacterized protein [Source:UniProtKB/TrEMBL;Acc:Q0TJY0]	coding	uncharacterized	1	2	3	1	12	13	1	32	33
ECP_0993		1051587	1052279	-	ECP_0993	EBESCG00000047788	TorCAD operon transcriptional regulatory protein TorR [Source:UniProtKB/TrEMBL;Acc:Q0TJ73]	coding		1	0	1	0	6	6	2	32	34
ECP_1809		1860033	1860476	-	ECP_1809	EBESCG00000047672	DATP pyrophosphohydrolase [Source:UniProtKB/TrEMBL;Acc:Q0TGW7]	coding		1	2	3	4	9	13	2	32	34
ECP_2526		2662232	2663077	+	ECP_2526	EBESCG00000045124	3-mercaptopyruvate sulfurtransferase [Source:UniProtKB/TrEMBL;Acc:Q0TEW4]	coding		1	3	4	2	8	10	53	32	85
ECP_3145		3312992	3313612	+	ECP_3145	EBESCG00000046960	Putative uncharacterized protein [Source:UniProtKB/TrEMBL;Acc:Q0TD51]	coding	uncharacterized	1	1	2	0	8	8	7	32	39
yidE		4049107	4050768	-	yidE	EBESCG00000045437	Putative transport protein yidE [Source:UniProtKB/Swiss-Prot;Acc:Q0TB22]	coding		1	5	6	6	8	14	2	32	34
ECP_3941		4109801	4110244	-	ECP_3941	EBESCG00000049243	MioC protein [Source:UniProtKB/TrEMBL;Acc:Q0TAW7]	coding		1	3	4	1	8	9	2	32	34
ECP_4425		4638803	4639534	+	ECP_4425	EBESCG00000046260	Hypothetical tRNA/rRNA methyltransferase YjfH [Source:UniProtKB/TrEMBL;Acc:Q0T9L3]	coding	tRNA modifier	1	7	8	3	10	13	4	32	36
ECP_0087		94484	95971	+	ECP_0087	EBESCG00000046657	UDP-N-acetylmuramoylalanyl-D-glutamate-2, 6-diaminopimelate ligase [Source:UniProtKB/TrEMBL;Acc:Q0TLQ4]	coding		0	2	2	8	7	15	2	32	34
matC		376652	377320	-	matC	EBESCG00000048184	Uncharacterized protein matC [Source:UniProtKB/Swiss-Prot;Acc:Q0TKZ2]	coding	uncharacterized	0	3	3	1	5	6	0	32	32
ECP_0650		686695	688353	+	ECP_0650	EBESCG00000048278	Sensor kinase DpiB [Source:UniProtKB/TrEMBL;Acc:Q0TK53]	coding	kinase	0	4	4	0	13	13	4	32	36
ECP_0796		833933	834445	+	ECP_0796	EBESCG00000048998	Molybdenum cofactor biosynthesis protein B [Source:UniProtKB/TrEMBL;Acc:Q0TJR6]	coding		0	1	1	0	2	2	2	32	34
ECP_0841		880719	881684	+	ECP_0841	EBESCG00000046575	Putative L-asparaginase [Source:UniProtKB/TrEMBL;Acc:Q0TJM1]	coding		0	3	3	2	10	12	4	32	36
ECP_1214		1244762	1245088	+	ECP_1214	EBESCG00000046473	Putative uncharacterized protein [Source:UniProtKB/TrEMBL;Acc:Q0TIK4]	coding	uncharacterized	0	1	1	0	8	8	1	32	33
ECP_1220		1247782	1248150	+	ECP_1220	EBESCG00000048646	Putative uncharacterized protein [Source:UniProtKB/TrEMBL;Acc:Q0TIJ8]	coding	uncharacterized	0	1	1	0	4	4	2	32	34
ECP_1885		1928895	1929518	+	ECP_1885	EBESCG00000046104	Colanic acid capsular biosynthesis activation protein A [Source:UniProtKB/TrEMBL;Acc:Q0TGP3]	coding		0	2	2	2	6	8	2	32	34
ECP_2337		2448367	2449887	+	ECP_2337	EBESCG00000044809	Hypothetical membrane protein YfcC (Hypothetical C4-dicarboxylate anaerobic carrier) [Source:UniProtKB/TrEMBL;Acc:Q0TFE8]	coding	membrane protein	0	8	8	1	19	20	0	32	32
ECP_2693		2830826	2831836	+	ECP_2693	EBESCG00000045875	Hydrogenase isoenzymes formation protein HypE [Source:UniProtKB/TrEMBL;Acc:Q0TEE7]	coding		0	4	4	2	8	10	0	32	32
ECP_2845		3001075	3001788	+	ECP_2845	EBESCG00000045874	Putative integral membrane transport protein [Source:UniProtKB/TrEMBL;Acc:Q0TE00]	coding	membrane protein	0	3	3	2	11	13	2	32	34
ECP_3201		3369980	3370681	+	ECP_3201	EBESCG00000048001	Putative uncharacterized protein [Source:UniProtKB/TrEMBL;Acc:Q0TCZ6]	coding	uncharacterized	0	2	2	6	42	48	0	32	32
ECP_3264		3434510	3435358	-	ECP_3264	EBESCG00000047773	Dihydropteroate synthase [Source:UniProtKB/TrEMBL;Acc:Q0TCT3]	coding		0	3	3	2	11	13	0	32	32
ECP_3299		3463428	3464357	-	ECP_3299	EBESCG00000046932	Putative uncharacterized protein [Source:UniProtKB/TrEMBL;Acc:Q0TCP8]	coding	uncharacterized	0	7	7	2	6	8	0	32	32
ECP_3471		3620704	3621381	-	ECP_3471	EBESCG00000047108	Ribulose-phosphate 3-epimerase [Source:UniProtKB/TrEMBL;Acc:Q0TC80]	coding		0	2	2	4	9	13	4	32	36
selA		3869391	3870782	-	selA	EBESCG00000048622	L-seryl-tRNA(Sec) selenium transferase [Source:UniProtKB/Swiss-Prot;Acc:Q0TBL4]	coding	tRNA modifier	0	7	7	1	13	14	0	32	32
ECP_4020		4194724	4195524	+	ECP_4020	EBESCG00000046222	Putative hydrolase of the HAD superfamily [Source:UniProtKB/TrEMBL;Acc:Q0TAP9]	coding		0	3	3	1	8	9	2	32	34
tRNA-Leu		3432519	3432605	-	tRNA-Leu	EBESCG00000049616	tRNA-Leu for anticodon UAA [Source:TRNASCAN-SE]	tRNA	Leu UAA	42340	82	42422	166	15	181	7	31	38
tRNA-Val		2543129	2543204	+	tRNA-Val	EBESCG00000049553	tRNA-Val for anticodon UAC [Source:TRNASCAN-SE]	tRNA	Val UAC	7061	6	7067	340	15	355	30	31	61
tRNA-Tyr		1310055	1310139	-	tRNA-Tyr	EBESCG00000049618	tRNA-Tyr for anticodon GUA [Source:TRNASCAN-SE]	tRNA	Tyr GUA	2355	15	2370	190	20	210	2	31	33
ECP_4460		4666657	4667295	-	ECP_4460	EBESCG00000048092	Putative membrane protein YtfB [Source:UniProtKB/TrEMBL;Acc:Q0T9H8]	coding	membrane protein	4	6	10	0	17	17	12	31	43
ECP_2527		2663570	2664355	-	ECP_2527	EBESCG00000045025	Protein SseB [Source:UniProtKB/TrEMBL;Acc:Q0TEW3]	coding		3	2	5	2	0	2	2	31	33
ECP_2586		2725187	2727847	+	ECP_2586	EBESCG00000048312	Putative uncharacterized protein [Source:UniProtKB/TrEMBL;Acc:Q0TEQ4]	coding	uncharacterized	3	7	10	8	13	21	12	31	43
ECP_4539	PAI II	4750281	4752803	-	ECP_4539	EBESCG00000046259	Outer membrane usher protein PapC [Source:UniProtKB/TrEMBL;Acc:Q0T9A4]	coding	membrane protein	3	0	3	2	6	8	12	31	43
ECP_1676		1724851	1726242	+	ECP_1676	EBESCG00000045000	Putative sodium:dicarboxylate symporter YdjN [Source:UniProtKB/TrEMBL;Acc:Q0THA0]	coding		2	3	5	6	6	12	18	31	49
ECP_3673		3849097	3849921	-	ECP_3673	EBESCG00000046172	BAX protein [Source:UniProtKB/TrEMBL;Acc:Q0TBN2]	coding		2	5	7	2	4	6	0	31	31
yacF		113055	113798	-	yacF	EBESCG00000047679	UPF0289 protein yacF [Source:UniProtKB/Swiss-Prot;Acc:Q0TLN8]	coding		1	4	5	2	7	9	14	31	45
ECP_0863		904647	904904	-	ECP_0863	EBESCG00000049046	Glutaredoxin 1 [Source:UniProtKB/TrEMBL;Acc:Q0TJJ9]	coding		1	0	1	2	18	20	0	31	31
ECP_0975		1033712	1034041	-	ECP_0975	EBESCG00000046550	Putative sulfite reductase, gamma subunit [Source:UniProtKB/TrEMBL;Acc:Q0TJ91]	coding		1	0	1	2	7	9	0	31	31
ECP_1335		1365750	1366076	+	ECP_1335	EBESCG00000048413	Protein YciH [Source:UniProtKB/TrEMBL;Acc:Q0TI83]	coding		1	1	2	3	0	3	4	31	35
ECP_1411		1452555	1453415	+	ECP_1411	EBESCG00000046570	Hypothetical oxidoreductase YdbC [Source:UniProtKB/TrEMBL;Acc:Q0TI09]	coding		1	1	2	4	5	9	8	31	39
ECP_1795		1844643	1846454	-	ECP_1795	EBESCG00000047403	Phosphogluconate dehydratase [Source:UniProtKB/TrEMBL;Acc:Q0TGY1]	coding		1	5	6	3	13	16	4	31	35
araG		1892407	1893921	-	araG	EBESCG00000046755	Arabinose import ATP-binding protein araG [Source:UniProtKB/Swiss-Prot;Acc:Q0TGT7]	coding		1	4	5	0	7	7	6	31	37
ECP_2066		2132801	2133391	+	ECP_2066	EBESCG00000048116	Imidazole glycerol phosphate synthase subunit HisH [Source:UniProtKB/TrEMBL;Acc:Q0TG64]	coding		1	0	1	2	3	5	5	31	36
ECP_2851		3008293	3009555	-	ECP_2851	EBESCG00000048041	Diaminopimelate decarboxylase [Source:UniProtKB/TrEMBL;Acc:Q0TDZ4]	coding		1	8	9	1	12	13	0	31	31
ECP_2951		3117400	3118446	-	ECP_2951	EBESCG00000048562	L-asparaginase II [Source:UniProtKB/TrEMBL;Acc:Q0TDP4]	coding		1	6	7	1	11	12	12	31	43
ECP_3160		3327413	3328177	-	ECP_3160	EBESCG00000049123	Putative uncharacterized protein [Source:UniProtKB/TrEMBL;Acc:Q0TD37]	coding	uncharacterized	1	3	4	3	15	18	8	31	39
ECP_3866		4026731	4027549	-	ECP_3866	EBESCG00000047333	Putative lipoprotein [Source:UniProtKB/TrEMBL;Acc:Q0TB42]	coding		1	2	3	0	2	2	6	31	37
ECP_4479		4689425	4690447	+	ECP_4479	EBESCG00000046127	Hypothetical ABC transporter permease protein YtfT [Source:UniProtKB/TrEMBL;Acc:Q0T9F9]	coding		1	2	3	0	4	4	2	31	33
ECP_4625	PAI II	4828866	4830089	-	ECP_4625	EBESCG00000047196	Putative uncharacterized protein [Source:UniProtKB/TrEMBL;Acc:Q0T918]	coding	uncharacterized	1	0	1	4	1	5	0	31	31
ECP_0308	PAI III	330479	330838	-	ECP_0308	EBESCG00000047010	Transposase InsG for insertion sequence element IS4 [Source:UniProtKB/TrEMBL;Acc:Q0TL38]	coding	transposase	0	0	0	0	11	11	2	31	33
ECP_1063		1120718	1121011	-	ECP_1063	EBESCG00000046806	Negative regulator of flagellin synthesis FlgM [Source:UniProtKB/TrEMBL;Acc:Q0TJ03]	coding		0	0	0	3	18	21	0	31	31
ECP_1709		1758408	1760357	-	ECP_1709	EBESCG00000046358	Putative TPR repeat protein [Source:UniProtKB/TrEMBL;Acc:Q0TH67]	coding		0	1	1	0	7	7	2	31	33
ECP_2069		2134880	2135491	+	ECP_2069	EBESCG00000047175	Histidine biosynthesis protein HisIE [Source:UniProtKB/TrEMBL;Acc:Q0TG61]	coding		0	1	1	0	17	17	7	31	38
ECP_2495		2612902	2613963	-	ECP_2495	EBESCG00000048900	Putative permease PerM [Source:UniProtKB/TrEMBL;Acc:Q0TEZ5]	coding		0	1	1	2	8	10	2	31	33
ispD		2866681	2867391	-	ispD	EBESCG00000046458	2-C-methyl-D-erythritol 4-phosphate cytidylyltransferase [Source:UniProtKB/Swiss-Prot;Acc:Q0TEB1]	coding		0	4	4	2	0	2	0	31	31
ECP_2735		2871481	2872518	+	ECP_2735	EBESCG00000048552	Alkaline phosphatase isozyme conversion protein [Source:UniProtKB/TrEMBL;Acc:Q0TEA5]	coding		0	2	2	0	9	9	4	31	35
ECP_2984	PAI V	3151659	3152441	+	ECP_2984	EBESCG00000045362	Putative regulatory protein, DeoR family [Source:UniProtKB/TrEMBL;Acc:Q0TDL2]	coding		0	0	0	2	12	14	3	31	34
ECP_3058		3223002	3223766	+	ECP_3058	EBESCG00000047750	Glc operon transcriptional activator [Source:UniProtKB/TrEMBL;Acc:Q0TDD8]	coding		0	4	4	0	12	12	0	31	31
ECP_3144		3311449	3312750	-	ECP_3144	EBESCG00000045308	Putative uncharacterized protein [Source:UniProtKB/TrEMBL;Acc:Q0TD52]	coding	uncharacterized	0	2	2	4	10	14	4	31	35
ECP_4061		4238350	4238967	+	ECP_4061	EBESCG00000044956	Putative uncharacterized protein [Source:UniProtKB/TrEMBL;Acc:Q0TAK8]	coding	uncharacterized	0	1	1	0	10	10	0	31	31
ECP_4757		4906814	4907491	+	ECP_4757	EBESCG00000044952	Putative uncharacterized protein [Source:UniProtKB/TrEMBL;Acc:Q0T8U0]	coding	uncharacterized	0	3	3	2	9	11	1	31	32
ECP_3373		3542077	3543201	-	ECP_3373	EBESCG00000048245	Putative uncharacterized protein [Source:UniProtKB/TrEMBL;Acc:Q0TCH6]	coding	uncharacterized	15	4	19	28	12	40	7	30	37
dapF		4177637	4178461	+	dapF	EBESCG00000045974	Diaminopimelate epimerase [Source:UniProtKB/Swiss-Prot;Acc:Q0TAR6]	coding		5	3	8	0	8	8	2	30	32
SraE_OmrA_OmrB		3006757	3006844	-	SraE_OmrA_OmrB	EBESCG00000049487	SraE_OmrA_OmrB family RNA [Source:RFAM-9.1;Acc:g.rfam_ac]	ncRNA		4	3	7	8	13	21	0	30	30
ECP_0079		86948	88672	+	ECP_0079	EBESCG00000046630	Acetolactate synthase [Source:UniProtKB/TrEMBL;Acc:Q0TLR2]	coding		3	8	11	3	19	22	4	30	34
ECP_2643		2782092	2783294	+	ECP_2643	EBESCG00000048690	Glycine betaine/L-proline transport ATP-binding protein ProV [Source:UniProtKB/TrEMBL;Acc:Q0TEJ7]	coding		3	2	5	2	12	14	0	30	30
ECP_2647		2786901	2787638	+	ECP_2647	EBESCG00000046760	Putative uncharacterized protein [Source:UniProtKB/TrEMBL;Acc:Q0TEJ3]	coding	uncharacterized	3	2	5	2	6	8	4	30	34
leuC		80785	82185	-	leuC	EBESCG00000046566	3-isopropylmalate dehydratase large subunit [Source:UniProtKB/Swiss-Prot;Acc:Q0TLR7]	coding		2	3	5	8	12	20	33	30	63
ECP_0304	PAI III	323384	324613	-	ECP_0304	EBESCG00000047387	Putative esterase [Source:UniProtKB/TrEMBL;Acc:Q0TL42]	coding		2	0	2	0	4	4	0	30	30
ECP_0433		458904	461891	+	ECP_0433	EBESCG00000047476	Puative autotransporter/pertactin [Source:UniProtKB/TrEMBL;Acc:Q0TKR7]	coding		2	6	8	7	17	24	4	30	34
yciZ		1367528	1367701	-	yciZ	EBESCG00000048518	UPF0509 protein yciZ [Source:UniProtKB/Swiss-Prot;Acc:Q0TI80]	coding		2	0	2	2	16	18	4	30	34
ECP_1580		1633739	1634344	+	ECP_1580	EBESCG00000046787	Glutathione S-transferase [Source:UniProtKB/TrEMBL;Acc:Q0THJ2]	coding		2	0	2	2	12	14	28	30	58
ECP_2850		3007255	3008286	+	ECP_2850	EBESCG00000048129	Galactose operon repressor [Source:UniProtKB/TrEMBL;Acc:Q0TDZ5]	coding		2	6	8	6	14	20	0	30	30
mnmE		4071325	4072689	+	mnmE	EBESCG00000046025	tRNA modification GTPase mnmE [Source:UniProtKB/Swiss-Prot;Acc:Q0TB01]	coding	tRNA modifier	2	4	6	3	10	13	2	30	32
btuB		4375753	4377597	+	btuB	EBESCG00000045851	Vitamin B12 transporter btuB [Source:UniProtKB/Swiss-Prot;Acc:Q0TA90]	coding		2	6	8	7	9	16	4	30	34
nadA		796908	797951	+	nadA	EBESCG00000049266	Quinolinate synthase A [Source:UniProtKB/Swiss-Prot;Acc:Q0TJV1]	coding		1	2	3	7	4	11	0	30	30
ECP_0795		832889	833911	+	ECP_0795	EBESCG00000048802	Molybdenum cofactor biosynthesis protein A [Source:UniProtKB/TrEMBL;Acc:Q0TJR7]	coding		1	1	2	0	8	8	0	30	30
nadE		1735124	1735951	+	nadE	EBESCG00000047927	NH(3)-dependent NAD(+) synthetase [Source:UniProtKB/Swiss-Prot;Acc:Q0TH90]	coding		1	3	4	0	2	2	4	30	34
hisA		2133391	2134128	+	hisA	EBESCG00000046359hosphoribosyl)-5-[(5-phosphoribosylamino)methylideneamino]imidazole-4-carboxamide isomerase[Source:UniProtKB/Swiss-Prot;Acc:Q0TG63]	No description	coding	no description	1	1	2	3	7	10	8	30	38
ECP_2829		2978391	2979644	-	ECP_2829	EBESCG00000046315	Putative amidase [Source:UniProtKB/TrEMBL;Acc:Q0TE16]	coding		1	7	8	0	15	15	0	30	30
ECP_2860		3019369	3021666	+	ECP_2860	EBESCG00000046429	Xanthine dehydrogenase, molybdenum binding subunit [Source:UniProtKB/TrEMBL;Acc:Q0TDY5]	coding	dehydrogenase	1	4	5	1	18	19	4	30	34
ECP_3084		3248318	3248605	-	ECP_3084	EBESCG00000045148	Putative uncharacterized protein [Source:UniProtKB/TrEMBL;Acc:Q0TDB2]	coding	uncharacterized	1	0	1	2	24	26	0	30	30
ECP_3658		3833706	3833996	+	ECP_3658	EBESCG00000045155	Putative uncharacterized protein [Source:UniProtKB/TrEMBL;Acc:Q0TBP7]	coding	uncharacterized	1	1	2	0	4	4	35	30	65
ECP_4016		4190389	4192218	+	ECP_4016	EBESCG00000048341	ATP-dependent DNA helicase RecQ [Source:UniProtKB/TrEMBL;Acc:Q0TAQ3]	coding		1	9	10	2	6	8	0	30	30
ECP_0378		401358	402026	-	ECP_0378	EBESCG00000045685	Putative uncharacterized protein [Source:UniProtKB/TrEMBL;Acc:Q0TKW9]	coding	uncharacterized	0	2	2	3	5	8	0	30	30
ECP_0506		532852	534552	-	ECP_0506	EBESCG00000046542	Putative extracellular solute-binding protein [Source:UniProtKB/TrEMBL;Acc:Q0TKJ6]	coding		0	5	5	2	23	25	2	30	32
ECP_1241		1268132	1268944	-	ECP_1241	EBESCG00000045891	Putative uncharacterized protein [Source:UniProtKB/TrEMBL;Acc:Q0TIH7]	coding	uncharacterized	0	0	0	0	0	0	2	30	32
ECP_1947		1999582	2001603	+	ECP_1947	EBESCG00000049276	Pesticin receptor [Source:UniProtKB/TrEMBL;Acc:Q0TGI2]	coding	receptor	0	0	0	0	2	2	0	30	30
ECP_2041		2113084	2113761	+	ECP_2041	EBESCG00000045954	Putative uncharacterized protein [Source:UniProtKB/TrEMBL;Acc:Q0TG89]	coding	uncharacterized	0	1	1	1	5	6	0	30	30
ECP_2088		2159361	2160731	-	ECP_2088	EBESCG00000047914	Phosphomannomutase [Source:UniProtKB/TrEMBL;Acc:Q0TG42]	coding		0	1	1	1	11	12	4	30	34
ECP_2096		2167502	2168719	-	ECP_2096	EBESCG00000044923	Putative colanic acid polymerase [Source:UniProtKB/TrEMBL;Acc:Q0TG34]	coding		0	3	3	0	12	12	2	30	32
napA		2337856	2340342	-	napA	EBESCG00000046750	Periplasmic nitrate reductase [Source:UniProtKB/Swiss-Prot;Acc:Q0TFN6]	coding		0	8	8	1	19	20	3	30	33
ECP_2655		2794221	2794787	-	ECP_2655	EBESCG00000047480	Putative uncharacterized protein [Source:UniProtKB/TrEMBL;Acc:Q0TEI5]	coding	uncharacterized	0	2	2	4	19	23	0	30	30
ECP_2689		2828219	2828569	+	ECP_2689	EBESCG00000048478	Guanine-nucleotide binding protein in formate-hydrogenlyase system (HypA protein) [Source:UniProtKB/TrEMBL;Acc:Q0TEF1]	coding		0	4	4	0	6	6	0	30	30
ECP_2692		2829708	2830829	+	ECP_2692	EBESCG00000045734	Hydrogenase isoenzymes formation protein HYpd [Source:UniProtKB/TrEMBL;Acc:Q0TEE8]	coding		0	1	1	0	8	8	0	30	30
ECP_2790		2934695	2935090	-	ECP_2790	EBESCG00000047916	Potential integral membrane protein YgdD [Source:UniProtKB/TrEMBL;Acc:Q0TE52]	coding	membrane protein	0	2	2	4	8	12	0	30	30
ECP_3022		3180307	3181983	+	ECP_3022	EBESCG00000044938	Polysialic acid transport protein KpsD [Source:UniProtKB/TrEMBL;Acc:Q0TDH4]	coding		0	1	1	2	10	12	12	30	42
ECP_3534		3698145	3698840	-	ECP_3534	EBESCG00000049248	Putative pirin-related protein [Source:UniProtKB/TrEMBL;Acc:Q0TC19]	coding		0	0	0	1	6	7	14	30	44
ECP_3542		3705778	3706521	-	ECP_3542	EBESCG00000045110	Glycerophosphoryl diester phosphodiesterase [Source:UniProtKB/TrEMBL;Acc:Q0TC11]	coding		0	1	1	1	17	18	2	30	32
ECP_3586		3750278	3751747	+	ECP_3586	EBESCG00000048895	Hypothetical transporter YhiP [Source:UniProtKB/TrEMBL;Acc:Q0TBW7]	coding		0	5	5	0	10	10	0	30	30
ECP_3720		3901364	3902410	+	ECP_3720	EBESCG00000049252	ADP-heptose-LPS heptosyltransferase II [Source:UniProtKB/TrEMBL;Acc:Q0TBI7]	coding		0	1	1	6	10	16	0	30	30
ECP_4014		4188764	4189231	-	ECP_4014	EBESCG00000045666	Putative uncharacterized protein [Source:UniProtKB/TrEMBL;Acc:Q0TAQ5]	coding	uncharacterized	0	3	3	1	0	1	12	30	42
ECP_4359		4569270	4570031	-	ECP_4359	EBESCG00000047300	Putative regulatory protein AdiY [Source:UniProtKB/TrEMBL;Acc:Q0T9S6]	coding		0	7	7	4	5	9	0	30	30
ECP_4532	PAI II	4745901	4746134	-	ECP_4532	EBESCG00000047442	Putative uncharacterized protein [Source:UniProtKB/TrEMBL;Acc:Q0T9B1]	coding	uncharacterized	0	0	0	0	3	3	28	30	58
QUAD		3306912	3307061	-	QUAD	EBESCG00000049500	QUAD RNA [Source:RFAM-9.1;Acc:g.rfam_ac]	ncRNA		5	1	6	15	132	147	38	29	67
ECP_0367		387881	392128	+	ECP_0367	EBESCG00000048755	Putative adhesin/invasin [Source:UniProtKB/TrEMBL;Acc:Q0TKY0]	coding		3	12	15	2	23	25	8	29	37
ECP_0773		809608	809757	+	ECP_0773	EBESCG00000048190	Putative outer membrane or exported protein [Source:UniProtKB/TrEMBL;Acc:Q0TJT9]	coding	membrane protein	3	1	4	0	17	17	8	29	37
mqo		2342132	2343778	-	mqo	EBESCG00000047086	Probable malate:quinone oxidoreductase [Source:UniProtKB/Swiss-Prot;Acc:Q0TFN1]	coding		2	5	7	5	10	15	4	29	33
ECP_3024		3182730	3184178	+	ECP_3024	EBESCG00000046208	Capsule polysaccharide export protein KpsC [Source:UniProtKB/TrEMBL;Acc:Q0TDH2]	coding		2	0	2	0	11	11	0	29	29
ECP_0665		700177	702078	-	ECP_0665	EBESCG00000046067	Penicillin-binding protein 2 [Source:UniProtKB/TrEMBL;Acc:Q0TK38]	coding		1	9	10	0	17	17	4	29	33
ECP_2369		2479341	2480606	-	ECP_2369	EBESCG00000046011	Hypothetical adenine-specific methylase YfcB [Source:UniProtKB/TrEMBL;Acc:Q0TFB6]	coding		1	3	4	0	16	16	0	29	29
yjgA		4694167	4694718	-	yjgA	EBESCG00000046175	UPF0307 protein yjgA [Source:UniProtKB/Swiss-Prot;Acc:Q0T9F5]	coding		1	4	5	0	11	11	4	29	33
ECP_0413		438889	439491	-	ECP_0413	EBESCG00000045812	IS putative transposase [Source:UniProtKB/TrEMBL;Acc:Q0TEP7]	coding	transposase	0	0	0	1	6	7	7	29	36
ECP_0442		469218	470633	+	ECP_0442	EBESCG00000045539	Alkaline phosphatase [Source:UniProtKB/TrEMBL;Acc:Q0TKQ8]	coding		0	3	3	0	11	11	0	29	29
ECP_0893		932968	934083	+	ECP_0893	EBESCG00000047219	Macrolide-specific efflux protein MacA [Source:UniProtKB/TrEMBL;Acc:Q0TJH1]	coding		0	2	2	6	10	16	4	29	33
ECP_0927		979947	981179	+	ECP_0927	EBESCG00000047874	Putative uncharacterized protein [Source:UniProtKB/TrEMBL;Acc:Q0TJD7]	coding	uncharacterized	0	5	5	1	6	7	2	29	31
ECP_1434		1477646	1478239	+	ECP_1434	EBESCG00000045020	Tellurite resistance protein TehB [Source:UniProtKB/TrEMBL;Acc:Q0THY8]	coding		0	0	0	0	9	9	2	29	31
purR		1652802	1653827	+	purR	EBESCG00000047060	HTH-type transcriptional repressor purR [Source:UniProtKB/Swiss-Prot;Acc:Q0THG9]	coding		0	3	3	0	14	14	7	29	36
ECP_1896		1938045	1938347	-	ECP_1896	EBESCG00000047291	Putative uncharacterized protein [Source:UniProtKB/TrEMBL;Acc:Q0TGN2]	coding	uncharacterized	0	0	0	0	12	12	0	29	29
ECP_1941		1979137	1980096	+	ECP_1941	EBESCG00000046433	Yersiniabactin transcriptional regulator, YbtA [Source:UniProtKB/TrEMBL;Acc:Q0TGI8]	coding		0	0	0	2	2	4	3	29	32
ECP_1942		1980287	1986394	+	ECP_1942	EBESCG00000044990	Yersiniabactin biosynthetic protein [Source:UniProtKB/TrEMBL;Acc:Q0TGI7]	coding		0	1	1	0	6	6	3	29	32
cobS		2071844	2072587	-	cobS	EBESCG00000047358	Cobalamin synthase [Source:UniProtKB/Swiss-Prot;Acc:Q0TGE0]	coding		0	2	2	3	12	15	2	29	31
ECP_2306		2412772	2413629	-	ECP_2306	EBESCG00000046204	Naphthoate synthase [Source:UniProtKB/TrEMBL;Acc:Q0TFH9]	coding		0	1	1	0	4	4	3	29	32
mepA		2477393	2478217	-	mepA	EBESCG00000047586	Penicillin-insensitive murein endopeptidase [Source:UniProtKB/Swiss-Prot;Acc:Q0TFB8]	coding		0	1	1	0	2	2	0	29	29
ECP_2965	PAI V	3131239	3132021	-	ECP_2965	EBESCG00000046317	Putative uncharacterized protein [Source:UniProtKB/TrEMBL;Acc:Q0TDN1]	coding	uncharacterized	0	1	1	0	2	2	0	29	29
ECP_3205		3373876	3375240	-	ECP_3205	EBESCG00000048437	L-serine dehydratase tdcG [Source:UniProtKB/TrEMBL;Acc:Q0TCZ2]	coding		0	7	7	1	7	8	6	29	35
aroE		3539661	3540479	-	aroE	EBESCG00000046238	Shikimate dehydrogenase [Source:UniProtKB/Swiss-Prot;Acc:Q0TCI0]	coding	dehydrogenase	0	0	0	4	6	10	12	29	41
tsgA		3604227	3605408	+	tsgA	EBESCG00000047531	Protein tsgA [Source:UniProtKB/Swiss-Prot;Acc:Q0TC96]	coding		0	7	7	0	17	17	2	29	31
ECP_3980		4156526	4157407	+	ECP_3980	EBESCG00000046555	Glucose-1-phosphate thymidylyltransferase [Source:UniProtKB/TrEMBL;Acc:Q0TAT5]	coding		0	2	2	0	4	4	4	29	33
pepE		4438734	4439423	-	pepE	EBESCG00000047605	Peptidase E [Source:UniProtKB/Swiss-Prot;Acc:Q0TA47]	coding		0	3	3	0	13	13	0	29	29
tRNA-Leu		4165524	4165610	+	tRNA-Leu	EBESCG00000049616	tRNA-Leu for anticodon UAA [Source:TRNASCAN-SE]	tRNA	Leu UAA	7355	40	7395	10	10	20	2	28	30
ECP_2107		2181126	2184443	+	ECP_2107	EBESCG00000049329	Hypothetical transmembrane protein YegE [Source:UniProtKB/TrEMBL;Acc:Q0TG23]	coding	membrane protein	5	9	14	2	12	14	6	28	34
cvrA		1260588	1262324	-	cvrA	EBESCG00000047388	Cell volume regulation protein A [Source:UniProtKB/Swiss-Prot;Acc:Q0TII4]	coding		4	2	6	4	28	32	3	28	31
cysG		3609487	3610860	+	cysG	EBESCG00000047486	Siroheme synthase [Source:UniProtKB/Swiss-Prot;Acc:Q0TC92]	coding		4	8	12	2	14	16	2	28	30
hemH		565192	566154	+	hemH	EBESCG00000048334	Ferrochelatase [Source:UniProtKB/Swiss-Prot;Acc:Q0TKG6]	coding		3	10	13	4	14	18	0	28	28
ECP_0622		657313	658329	-	ECP_0622	EBESCG00000046447	Ferric enterobactin transport system permease protein FepD [Source:UniProtKB/TrEMBL;Acc:Q0TK81]	coding		3	1	4	2	14	16	0	28	28
ECP_1264		1292205	1292372	-	ECP_1264	EBESCG00000048958	Putative uncharacterized protein [Source:UniProtKB/TrEMBL;Acc:Q0TIF4]	coding	uncharacterized	3	3	6	4	10	14	0	28	28
dcd		2179494	2180075	-	dcd	EBESCG00000044950	Deoxycytidine triphosphate deaminase [Source:UniProtKB/Swiss-Prot;Acc:Q0TG25]	coding		3	1	4	0	5	5	8	28	36
pdxB		2468548	2469684	-	pdxB	EBESCG00000047051	Erythronate-4-phosphate dehydrogenase [Source:UniProtKB/Swiss-Prot;Acc:Q0TFC6]	coding	dehydrogenase	3	4	7	0	5	5	8	28	36
ECP_3218		3388812	3390383	+	ECP_3218	EBESCG00000048897	D-galactarate dehydratase [Source:UniProtKB/TrEMBL;Acc:Q0TCX9]	coding		3	3	6	4	9	13	0	28	28
ECP_4134		4313937	4314947	-	ECP_4134	EBESCG00000045475	Protein GlpX [Source:UniProtKB/TrEMBL;Acc:Q0TAD9]	coding		3	5	8	2	7	9	0	28	28
lamB		4461572	4462912	+	lamB	EBESCG00000045564	Maltoporin [Source:UniProtKB/Swiss-Prot;Acc:Q0TA25]	coding		3	9	12	5	16	21	6	28	34
ECP_0109		118952	119845	-	ECP_0109	EBESCG00000046296	Nicotinate-nucleotide pyrophosphorylase [Source:UniProtKB/TrEMBL;Acc:Q0TLN2]	coding		2	2	4	0	16	16	8	28	36
ECP_0196		216538	217851	+	ECP_0196	EBESCG00000046404	Putative cell cycle protein MesJ [Source:UniProtKB/TrEMBL;Acc:Q0TLE5]	coding		2	7	9	5	13	18	2	28	30
ECP_3021		3179135	3180283	+	ECP_3021	EBESCG00000046746	Capsule polysaccharide export inner-membrane protein KpsE [Source:UniProtKB/TrEMBL;Acc:Q0TDH5]	coding	membrane protein	2	1	3	4	29	33	0	28	28
ECP_4519		4733932	4734951	-	ECP_4519	EBESCG00000045499	Hypothetical zinc-type alcohol dehydrogenase-like protein YjgB [Source:UniProtKB/TrEMBL;Acc:Q0T9C3]	coding		2	8	10	2	13	15	28	28	56
mraY		97320	98402	+	mraY	EBESCG00000048260ription=Phospho-N-acetylmuramoyl-pentapeptide-transferase[Source:UniProtKB/Swiss-Prot;Acc:Q0TLQ2]	No description	coding	no description	1	4	5	1	10	11	0	28	28
ECP_0136		148818	149588	+	ECP_0136	EBESCG00000045883	Putative ABC superfamily (Membrane) transport protein YadH [Source:UniProtKB/TrEMBL;Acc:Q0TLK5]	coding	membrane protein	1	5	6	1	5	6	4	28	32
ECP_0977		1035513	1036631	+	ECP_0977	EBESCG00000046583	Hydrogenase-1 small chain [Source:UniProtKB/TrEMBL;Acc:Q0TJ89]	coding		1	2	3	2	7	9	0	28	28
ECP_1109		1166325	1167524	+	ECP_1109	EBESCG00000047225	Lipoprotein releasing system transmembrane protein LolC [Source:UniProtKB/TrEMBL;Acc:Q0TIV7]	coding	membrane protein	1	7	8	3	17	20	0	28	28
azoR		1458347	1458952	-	azoR	EBESCG00000048665	FMN-dependent NADH-azoreductase [Source:UniProtKB/Swiss-Prot;Acc:Q0TI03]	coding		1	2	3	2	14	16	2	28	30
ECP_1678		1726735	1728996	+	ECP_1678	EBESCG00000047784	Catalase [Source:UniProtKB/TrEMBL;Acc:Q0TH98]	coding		1	8	9	6	10	16	10	28	38
ECP_1784		1835568	1836440	-	ECP_1784	EBESCG00000049203	Putative uncharacterized protein [Source:UniProtKB/TrEMBL;Acc:Q0TGZ2]	coding	uncharacterized	1	5	6	2	6	8	13	28	41
ppnK		2758583	2759461	+	ppnK	EBESCG00000049049	Probable inorganic polyphosphate/ATP-NAD kinase [Source:UniProtKB/Swiss-Prot;Acc:Q0TEM5]	coding	kinase	1	0	1	4	16	20	2	28	30
ECP_2846		3001926	3002144	+	ECP_2846	EBESCG00000046880	Putative lipoprotein [Source:UniProtKB/TrEMBL;Acc:Q0TDZ9]	coding		1	0	1	7	22	29	25	28	53
trmB		3119851	3120570	-	trmB	EBESCG00000044944	tRNA (guanine-N(7)-)-methyltransferase [Source:UniProtKB/Swiss-Prot;Acc:Q0TDP1]	coding	tRNA modifier	1	5	6	6	22	28	7	28	35
ECP_3470		3619953	3620711	-	ECP_3470	EBESCG00000045617	Phosphoglycolate phosphatase [Source:UniProtKB/TrEMBL;Acc:Q0TC81]	coding		1	2	3	2	2	4	7	28	35
ECP_3977		4153050	4154180	+	ECP_3977	EBESCG00000045095	UDP-N-acetylglucosamine 2-epimerase [Source:UniProtKB/TrEMBL;Acc:Q0TAT8]	coding		1	4	5	4	19	23	0	28	28
ECP_4480		4690434	4691429	+	ECP_4480	EBESCG00000048538	Hypothetical ABC transporter permease protein YjfF [Source:UniProtKB/TrEMBL;Acc:Q0T9F8]	coding		1	1	2	0	9	9	4	28	32
ECP_0365		385448	386437	-	ECP_0365	EBESCG00000045961	Putative aldo/keto reductase [Source:UniProtKB/TrEMBL;Acc:Q0TKY2]	coding		0	0	0	0	0	0	7	28	35
ECP_0412		437526	438809	+	ECP_0412	EBESCG00000046699	Cytosine deaminase [Source:UniProtKB/TrEMBL;Acc:Q0TKT6]	coding		0	2	2	0	10	10	4	28	32
ECP_0617		650070	650288	+	ECP_0617	EBESCG00000044976	Hypothetical MbtH-like protein [Source:UniProtKB/TrEMBL;Acc:Q0TK86]	coding		0	0	0	0	6	6	0	28	28
ECP_1020		1080203	1080616	-	ECP_1020	EBESCG00000047541	Putative uncharacterized protein [Source:UniProtKB/TrEMBL;Acc:Q0TJ46]	coding	uncharacterized	0	0	0	0	3	3	0	28	28
ECP_1021		1080618	1081856	-	ECP_1021	EBESCG00000047166	Putative uncharacterized protein [Source:UniProtKB/TrEMBL;Acc:Q0TJ45]	coding	uncharacterized	0	2	2	2	18	20	4	28	32
ECP_1548		1597859	1598803	+	ECP_1548	EBESCG00000048314	Protein YdgH [Source:UniProtKB/TrEMBL;Acc:Q0THM4]	coding		0	1	1	4	8	12	10	28	38
mdtK		1658415	1659788	+	mdtK	EBESCG00000047461	Multidrug resistance protein mdtK [Source:UniProtKB/Swiss-Prot;Acc:Q0THG4]	coding		0	2	2	3	4	7	9	28	37
ECP_1783		1835214	1835555	-	ECP_1783	EBESCG00000044931	Putative uncharacterized protein [Source:UniProtKB/TrEMBL;Acc:Q0TGZ3]	coding	uncharacterized	0	0	0	3	7	10	11	28	39
ECP_1831		1882464	1882967	-	ECP_1831	EBESCG00000045372	Chemotaxis protein CheW [Source:UniProtKB/TrEMBL;Acc:Q0TGU7]	coding		0	0	0	0	8	8	0	28	28
ECP_2208		2302273	2303211	-	ECP_2208	EBESCG00000044945	1-phosphofructokinase [Source:UniProtKB/TrEMBL;Acc:Q0TFS2]	coding	kinase	0	1	1	2	5	7	4	28	32
arnA		2404849	2406831	+	arnA	EBESCG00000048280	Bifunctional polymyxin resistance protein arnA [Source:UniProtKB/Swiss-Prot;Acc:Q0TFI7]	coding		0	2	2	2	9	11	0	28	28
hemF		2571817	2572716	+	hemF	EBESCG00000045005	Coproporphyrinogen-III oxidase, aerobic [Source:UniProtKB/Swiss-Prot;Acc:Q0TF33]	coding		0	2	2	2	5	7	0	28	28
ECP_2859		3018200	3018955	-	ECP_2859	EBESCG00000045104	Putative metalloendopeptidase [Source:UniProtKB/TrEMBL;Acc:Q0TDY6]	coding		0	5	5	0	3	3	0	28	28
ECP_3323		3487455	3487727	-	ECP_3323	EBESCG00000048853	Putative uncharacterized protein [Source:UniProtKB/TrEMBL;Acc:Q0TCM6]	coding	uncharacterized	0	3	3	4	28	32	4	28	32
ECP_4516		4732113	4733144	-	ECP_4516	EBESCG00000046367	L-idonate 2-dehydrogenase [Source:UniProtKB/TrEMBL;Acc:Q0T9C4]	coding	dehydrogenase	0	0	0	0	8	8	2	28	30
ECP_4671		4867933	4869084	-	ECP_4671	EBESCG00000049072	Putative uncharacterized protein [Source:UniProtKB/TrEMBL;Acc:Q0T8X2]	coding	uncharacterized	0	2	2	1	10	11	0	28	28
tRNA-Gly		4621978	4622053	+	tRNA-Gly	EBESCG00000049614	tRNA-Gly for anticodon GCC [Source:TRNASCAN-SE]	tRNA	Gly GCC	2610	57	2667	42	2	44	6	27	33
ECP_2793		2936796	2938001	+	ECP_2793	EBESCG00000048930	Cysteine sulfinate desulfinase [Source:UniProtKB/TrEMBL;Acc:Q0TE49]	coding		5	5	10	5	15	20	0	27	27
aat		940520	941224	-	aat	EBESCG00000045531	Leucyl/phenylalanyl-tRNA--protein transferase [Source:UniProtKB/Swiss-Prot;Acc:Q0TJG5]	coding		4	2	6	0	5	5	2	27	29
ECP_0819		855001	857283	-	ECP_0819	EBESCG00000046453	Probable tonB-dependent receptor YbiL [Source:UniProtKB/TrEMBL;Acc:Q0TJP3]	coding	receptor	3	4	7	2	7	9	0	27	27
ECP_0774		809693	809902	+	ECP_0774	EBESCG00000046553	Putative uncharacterized protein [Source:UniProtKB/TrEMBL;Acc:Q0TJT8]	coding	uncharacterized	2	1	3	0	36	36	7	27	34
ECP_0778		812448	813266	-	ECP_0778	EBESCG00000048520	Putative hydrolase of the HAD superfamily [Source:UniProtKB/TrEMBL;Acc:Q0TJT4]	coding		2	1	3	3	18	21	0	27	27
ECP_0983		1041114	1042658	+	ECP_0983	EBESCG00000049407	Cytochrome BD-II oxidase subunit I [Source:UniProtKB/TrEMBL;Acc:Q0TJ83]	coding		2	5	7	0	6	6	2	27	29
rppH		2999102	2999632	-	rppH	EBESCG00000049089	RNA pyrophosphohydrolase [Source:UniProtKB/Swiss-Prot;Acc:Q0TE02]	coding		2	5	7	0	8	8	2	27	29
ECP_3667		3840749	3842203	-	ECP_3667	EBESCG00000048136	Xylulose kinase [Source:UniProtKB/TrEMBL;Acc:Q0TBN8]	coding	kinase	2	8	10	7	11	18	10	27	37
ECP_0113		123276	125057	+	ECP_0113	EBESCG00000047580	Putative colicin [Source:UniProtKB/TrEMBL;Acc:Q0TLM8]	coding		1	2	3	0	14	14	0	27	27
ECP_0366		386464	387315	-	ECP_0366	EBESCG00000045534	Putative aldo/keto reductase family [Source:UniProtKB/TrEMBL;Acc:Q0TKY1]	coding		1	0	1	0	8	8	6	27	33
ECP_0951		1009472	1010014	+	ECP_0951	EBESCG00000045865	Putative uncharacterized protein [Source:UniProtKB/TrEMBL;Acc:Q0TJB5]	coding	uncharacterized	1	1	2	0	12	12	2	27	29
ychJ		1311309	1311767	-	ychJ	EBESCG00000048108	UPF0225 protein ychJ [Source:UniProtKB/Swiss-Prot;Acc:Q0TID8]	coding		1	2	3	5	10	15	1	27	28
ECP_2052		2119242	2120300	-	ECP_2052	EBESCG00000046046	Putative uncharacterized protein [Source:UniProtKB/TrEMBL;Acc:Q0TG78]	coding	uncharacterized	1	1	2	0	0	0	6	27	33
ECP_2420		2540531	2540890	+	ECP_2420	EBESCG00000045624	Putative uncharacterized protein [Source:UniProtKB/TrEMBL;Acc:Q0TF66]	coding	uncharacterized	1	1	2	6	14	20	6	27	33
yqgE		3110755	3111318	+	yqgE	EBESCG00000047081	UPF0301 protein yqgE [Source:UniProtKB/Swiss-Prot;Acc:Q0TDQ3]	coding		1	1	2	2	10	12	0	27	27
ECP_3723		3904763	3905746	-	ECP_3723	EBESCG00000045315	Putative beta1,3-glucosyltransferase WaaV [Source:UniProtKB/TrEMBL;Acc:Q0TBI4]	coding		1	2	3	8	17	25	0	27	27
slmA		3918964	3919560	+	slmA	EBESCG00000048610	HTH-type protein slmA [Source:UniProtKB/Swiss-Prot;Acc:Q0TBG8]	coding		1	2	3	1	17	18	0	27	27
ECP_3996		4171956	4172696	-	ECP_3996	EBESCG00000048952	Uroporphyrinogen-III synthase HemD [Source:UniProtKB/TrEMBL;Acc:Q0TAS3]	coding		1	3	4	2	14	16	3	27	30
ECP_4104		4284510	4285145	-	ECP_4104	EBESCG00000045038	Formate dehydrogenase [Source:UniProtKB/TrEMBL;Acc:Q0TAG7]	coding	dehydrogenase	1	3	4	1	27	28	6	27	33
ECP_4396		4607984	4609246	-	ECP_4396	EBESCG00000047087	Beta-lactamase [Source:UniProtKB/TrEMBL;Acc:Q0T9N9]	coding		1	8	9	4	7	11	0	27	27
ECP_4508		4722474	4722917	-	ECP_4508	EBESCG00000048643	DNA polymerase III, chi subunit [Source:UniProtKB/TrEMBL;Acc:Q0T9D2]	coding	DNA polymerase	1	4	5	0	40	40	0	27	27
ECP_4561	PAI II	4769462	4770061	-	ECP_4561	EBESCG00000045586	Hypothetical membrane protein [Source:UniProtKB/TrEMBL;Acc:Q0T982]	coding	membrane protein	1	0	1	2	10	12	0	27	27
ECP_0496		522026	522214	+	ECP_0496	EBESCG00000048858	Putative uncharacterized protein [Source:UniProtKB/TrEMBL;Acc:Q0TKK6]	coding	uncharacterized	0	1	1	0	4	4	23	27	50
ECP_0865		905335	906057	+	ECP_0865	EBESCG00000047607	Oxygen-insensitive NADPH nitroreductase [Source:UniProtKB/TrEMBL;Acc:Q0TJJ7]	coding		0	3	3	0	11	11	0	27	27
ECP_0984		1042670	1043806	+	ECP_0984	EBESCG00000047678	Cytochrome BD-II oxidase subunit II [Source:UniProtKB/TrEMBL;Acc:Q0TJ82]	coding		0	6	6	2	9	11	1	27	28
ECP_1022		1081936	1083954	-	ECP_1022	EBESCG00000048505	Hypothetical lipoprotein YcdR [Source:UniProtKB/TrEMBL;Acc:Q0TJ44]	coding		0	3	3	0	12	12	0	27	27
ECP_1514		1564508	1564891	+	ECP_1514	EBESCG00000046037	Multiple antibiotic resistance protein MarA [Source:UniProtKB/TrEMBL;Acc:Q0THQ8]	coding		0	0	0	2	11	13	5	27	32
ECP_2146		2227876	2228910	-	ECP_2146	EBESCG00000047269	Putative uncharacterized protein [Source:UniProtKB/TrEMBL;Acc:Q0TFY4]	coding	uncharacterized	0	3	3	1	10	11	0	27	27
ECP_2600		2745609	2746769	+	ECP_2600	EBESCG00000045339	Chorismate mutase P/prephenate dehydratase [Source:UniProtKB/TrEMBL;Acc:Q0TEP0]	coding		0	5	5	2	16	18	16	27	43
ECP_2958		3123432	3124688	+	ECP_2958	EBESCG00000049139	Nucleoside permease NupG [Source:UniProtKB/TrEMBL;Acc:Q0TDN7]	coding		0	4	4	2	15	17	14	27	41
ECP_3529		3691608	3692903	-	ECP_3529	EBESCG00000046156	Putative DNA processing protein [Source:UniProtKB/TrEMBL;Acc:Q0TC24]	coding		0	1	1	0	0	0	2	27	29
ECP_3530		3692810	3694906	-	ECP_3530	EBESCG00000049157	Hypothetical DNA helicase [Source:UniProtKB/TrEMBL;Acc:Q0TC23]	coding		0	0	0	4	4	8	2	27	29
ECP_4094		4277858	4278457	+	ECP_4094	EBESCG00000047050	Putative uncharacterized protein [Source:UniProtKB/TrEMBL;Acc:Q0TAH7]	coding	uncharacterized	0	0	0	2	8	10	2	27	29
ECP_0085		92350	92715	+	ECP_0085	EBESCG00000045031	Cell division protein FtsL [Source:UniProtKB/TrEMBL;Acc:Q0TLQ6]	coding	cell division	5	0	5	0	9	9	12	26	38
yeaH		1786367	1787650	+	yeaH	EBESCG00000047509	UPF0229 protein yeaH [Source:UniProtKB/Swiss-Prot;Acc:Q0TH44]	coding		4	4	8	2	4	6	37	26	63
nuoI		2427195	2427737	-	nuoI	EBESCG00000045965	NADH-quinone oxidoreductase subunit I [Source:UniProtKB/Swiss-Prot;Acc:Q0TFG5]	coding		3	1	4	0	6	6	5	26	31
ECP_3493		3643711	3646032	+	ECP_3493	EBESCG00000046627	Protein YhgF (S1 RNA binding domain) [Source:UniProtKB/TrEMBL;Acc:Q0TC60]	coding		3	5	8	0	22	22	6	26	32
fdhE		4283584	4284513	-	fdhE	EBESCG00000048542	Protein fdhE [Source:UniProtKB/Swiss-Prot;Acc:Q0TAG8]	coding		3	9	12	5	27	32	1	26	27
ECP_4621	PAI II	4825446	4826324	-	ECP_4621	EBESCG00000046113	Putative uncharacterized protein [Source:UniProtKB/TrEMBL;Acc:Q0T922]	coding	uncharacterized	3	0	3	4	10	14	2	26	28
ECP_0642		678656	679480	-	ECP_0642	EBESCG00000048677	Ribonuclease I [Source:UniProtKB/TrEMBL;Acc:Q0TK61]	coding		2	1	3	2	3	5	12	26	38
ECP_0992		1050586	1051614	+	ECP_0992	EBESCG00000044970	Periplasmic protein TorT [Source:UniProtKB/TrEMBL;Acc:Q0TJ74]	coding		2	2	4	1	6	7	0	26	26
ECP_1714		1766245	1768101	+	ECP_1714	EBESCG00000047406	Protease IV [Source:UniProtKB/TrEMBL;Acc:Q0TH62]	coding		2	2	4	3	4	7	2	26	28
arnB		2402738	2403877	+	arnB	EBESCG00000046294description=UDP-4-amino-4-deoxy-L-arabinose--oxoglutarate aminotransferase [Source:UniProtKB/Swiss-Prot;Acc:Q0TFI9]	No description	coding	no description	2	3	5	4	6	10	7	26	33
mutM		3914813	3915622	-	mutM	EBESCG00000047727	Formamidopyrimidine-DNA glycosylase [Source:UniProtKB/Swiss-Prot;Acc:Q0TBH4]	coding		2	0	2	2	12	14	6	26	32
ECP_3976		4151948	4152994	+	ECP_3976	EBESCG00000045188	Lipopolysaccharide biosynthesis protein WzzE [Source:UniProtKB/TrEMBL;Acc:Q0TAT9]	coding		2	6	8	2	24	26	6	26	32
ECP_3979		4155440	4156507	+	ECP_3979	EBESCG00000046578	dTDP-glucose 4,6-dehydratase [Source:UniProtKB/TrEMBL;Acc:Q0TAT6]	coding		2	7	9	4	16	20	0	26	26
[truncated: 2,784 more rows]
